# Supplementary material for: HIV self-testing in Spain: A valuable testing option for men-who-have-sex-with-men who have never tested for HIV
Source: PLoS One. 2019 Feb 13;14(2):e0210637. doi: 10.1371/journal.pone.0210637 (PMC6373894; doi:10.1371/journal.pone.0210637)
Supplement: S1 Dataset — (XLSX) [file pone.0210637.s003.xlsx]

## Sheet: database
q0001	q0003	q0004	q0006	q0007	q0008	q0009	q0011	q0011_other	q0012	q0013	q0014	q0016	q0017	q0018	q0018_other	q0019	q0020	q0020_other	q0021	S0025	S0045	S0046_0001	S0046_0002	S0046_0003	S0046_0004	S0046_0005	S0046_0006	S0046_0007	S0046_other	S0047	S0048	S0050_0001	S0050_0002	S0050_0003	S0050_0004	S0050_0005	S0051	S0053	S0054	S0055	S0060	S0060_other	S0061	S0062	S0063	S0064	S0065	S0066	S0067
1	47	1	1	888	888	888	3		6	7	3	20	3	3		3	888	888	4	1	3	888	888	888	888	888	888	888	888	888	888	888	888	888	888	888	888	888	888	888	888	888	888	888	888	888	888	888	888
1	22	1	1	888	888	888	4		4	7	3	5	1	4		3	888	888	2	1	3	888	888	888	888	888	888	888	888	888	888	888	888	888	888	888	888	888	888	888	888	888	888	888	888	888	888	888	888
1	23	1	1	888	888	888	3		6	7	3	15	2	4		3	888	888	3	1	2	888	888	888	888	888	888	888	888	888	888	888	888	888	888	888	888	888	888	888	888	888	888	888	888	888	888	888	888
1	31	1	1	888	888	888	4		6	7	3	2	2	8		3	888	888	3	1	3	888	888	888	888	888	888	888	888	888	888	888	888	888	888	888	888	888	888	888	888	888	888	888	888	888	888	888	888
1	26	1	1	888	888	888	3		5	7	3	2	3	8		3	888	888	3	1	3	888	888	888	888	888	888	888	888	888	888	888	888	888	888	888	888	888	888	888	888	888	888	888	888	888	888	888	888
1	22	1	1	888	888	888	4		6	7	3	1	3	4		3	888	888	2	3	3	888	888	888	888	888	888	888	888	888	888	888	888	888	888	888	888	888	888	888	888	888	888	888	888	888	888	888	888
1	22	1	1	888	888	888	4		6	7	3	3	3	4		3	888	888	3	1	3	888	888	888	888	888	888	888	888	888	888	888	888	888	888	888	888	888	888	888	888	888	888	888	888	888	888	888	888
1	25	1	2	Francia	24	3	3		6	7	3	2	3	8		3	888	888	2	1	3	888	888	888	888	888	888	888	888	888	888	888	888	888	888	888	888	888	888	888	888	888	888	888	888	888	888	888	888
1	22	1	1	888	888	888	4		5	7	3	3	1	8		3	888	888	1	1	3	888	888	888	888	888	888	888	888	888	888	888	888	888	888	888	888	888	888	888	888	888	888	888	888	888	888	888	888
1	23	1	1	888	888	888	2		6	7	3	5	3	9		3	888	888	3	1	3	888	888	888	888	888	888	888	888	888	888	888	888	888	888	888	888	888	888	888	888	888	888	888	888	888	888	888	888
1	36	1	1	888	888	888	4		6	7	3	4	3	9		3	888	888	4	1	3	888	888	888	888	888	888	888	888	888	888	888	888	888	888	888	888	888	888	888	888	888	888	888	888	888	888	888	888
1	41	1	1	888	888	888	2		6	7	3	1	2	3		3	888	888	4	2	3	888	888	888	888	888	888	888	888	888	888	888	888	888	888	888	888	888	888	888	888	888	888	888	888	888	888	888	888
1	68	1	1	888	888	888	4		5	7	3	10	3	8		3	888	888	3	1	3	888	888	888	888	888	888	888	888	888	888	888	888	888	888	888	888	888	888	888	888	888	888	888	888	888	888	888	888
1	45	1	1	888	888	888	2		6	7	3	6	3	10		3	888	888	3	1	2	888	888	888	888	888	888	888	888	888	888	888	888	888	888	888	888	888	888	888	888	888	888	888	888	888	888	888	888
1	36	1	1	888	888	888	4		6	7	3	2	2	5		2	888	888	4	1	3	888	888	888	888	888	888	888	888	888	888	888	888	888	888	888	888	888	888	888	888	888	888	888	888	888	888	888	888
1	24	1	1	888	888	888	3		6	7	3	11	2	8		2	888	888	1	1	3	888	888	888	888	888	888	888	888	888	888	888	888	888	888	888	888	888	888	888	888	888	888	888	888	888	888	888	888
1	27	1	1	888	888	888	0	Bachiller, Grado superior y actualmente universida	6	7	3	5	3	4		2	888	888	2	1	3	888	888	888	888	888	888	888	888	888	888	888	888	888	888	888	888	888	888	888	888	888	888	888	888	888	888	888	888
1	39	1	1	888	888	888	4		5	7	3	3	3	4		2	888	888	5	1	2	888	888	888	888	888	888	888	888	888	888	888	888	888	888	888	888	888	888	888	888	888	888	888	888	888	888	888	888
1	31	1	1	888	888	888	3		6	7	3	3	3	4		2	888	888	4	1	3	888	888	888	888	888	888	888	888	888	888	888	888	888	888	888	888	888	888	888	888	888	888	888	888	888	888	888	888
1	32	1	1	888	888	888	4		6	7	3	4	3	4		2	888	888	2	1	3	888	888	888	888	888	888	888	888	888	888	888	888	888	888	888	888	888	888	888	888	888	888	888	888	888	888	888	888
1	53	1	2	Jamaica	15	3	4		5	7	3	20	3	3		2	888	888	5	1	1	#NULL!	1	#NULL!	#NULL!	#NULL!	#NULL!	#NULL!		2	888	888	888	888	888	888	2	3	888	888	888	888	888	888	888	888	888	888	888
1	65	1	1	888	888	888	0	Abandones en segundo de Geografia e Histori(FILOSO	4	7	3	1	3	8		2	888	888	3	1	3	888	888	888	888	888	888	888	888	888	888	888	888	888	888	888	888	888	888	888	888	888	888	888	888	888	888	888	888
1	26	1	1	888	888	888	4		6	7	3	2	3	3		2	888	888	2	1	3	888	888	888	888	888	888	888	888	888	888	888	888	888	888	888	888	888	888	888	888	888	888	888	888	888	888	888	888
1	26	1	1	888	888	888	4		6	7	3	2	3	8		2	888	888	4	1	3	888	888	888	888	888	888	888	888	888	888	888	888	888	888	888	888	888	888	888	888	888	888	888	888	888	888	888	888
1	25	1	1	888	888	888	4		6	7	3	2	3	5		2	888	888	3	1	2	888	888	888	888	888	888	888	888	888	888	888	888	888	888	888	888	888	888	888	888	888	888	888	888	888	888	888	888
1	24	1	1	888	888	888	4		6	7	3	5	3	3		2	888	888	4	3	3	888	888	888	888	888	888	888	888	888	888	888	888	888	888	888	888	888	888	888	888	888	888	888	888	888	888	888	888
1	40	1	1	888	888	888	3		3	7	3	3	3	4		2	888	888	3	1	2	888	888	888	888	888	888	888	888	888	888	888	888	888	888	888	888	888	888	888	888	888	888	888	888	888	888	888	888
1	24	1	1	888	888	888	4		6	7	3	5	3	5		2	888	888	3	1	3	888	888	888	888	888	888	888	888	888	888	888	888	888	888	888	888	888	888	888	888	888	888	888	888	888	888	888	888
1	34	1	1	888	888	888	4		6	7	3	10	3	8		2	888	888	3	1	3	888	888	888	888	888	888	888	888	888	888	888	888	888	888	888	888	888	888	888	888	888	888	888	888	888	888	888	888
1	39	1	1	888	888	888	4		5	7	3	10	3	8		2	888	888	4	2	2	888	888	888	888	888	888	888	888	888	888	888	888	888	888	888	888	888	888	888	888	888	888	888	888	888	888	888	888
1	42	1	1	888	888	888	4		5	7	3	4	3	8		2	888	888	4	1	3	888	888	888	888	888	888	888	888	888	888	888	888	888	888	888	888	888	888	888	888	888	888	888	888	888	888	888	888
1	50	1	2	Paises Bajos	34	3	4		5	7	3	5	3	10		2	888	888	2	2	2	888	888	888	888	888	888	888	888	888	888	888	888	888	888	888	888	888	888	888	888	888	888	888	888	888	888	888	888
1	26	1	1	888	888	888	3		5	7	3	8	2	1		2	888	888	1	1	3	888	888	888	888	888	888	888	888	888	888	888	888	888	888	888	888	888	888	888	888	888	888	888	888	888	888	888	888
1	48	1	2	estados unidos	7	3	4		6	7	3	3	3	4		2	888	888	4	1	3	888	888	888	888	888	888	888	888	888	888	888	888	888	888	888	888	888	888	888	888	888	888	888	888	888	888	888	888
1	27	1	1	888	888	888	4		6	7	3	5	3	5		2	888	888	1	2	3	888	888	888	888	888	888	888	888	888	888	888	888	888	888	888	888	888	888	888	888	888	888	888	888	888	888	888	888
1	23	1	1	888	888	888	2		6	7	3	1	3	4		2	888	888	4	1	3	888	888	888	888	888	888	888	888	888	888	888	888	888	888	888	888	888	888	888	888	888	888	888	888	888	888	888	888
1	20	1	1	888	888	888	3		6	7	3	4	2	8		2	888	888	3	1	3	888	888	888	888	888	888	888	888	888	888	888	888	888	888	888	888	888	888	888	888	888	888	888	888	888	888	888	888
1	23	1	1	888	888	888	0	Grado medio , prueba de acceso a GS y grado superi	5	7	3	8	2	7		2	888	888	2	1	3	888	888	888	888	888	888	888	888	888	888	888	888	888	888	888	888	888	888	888	888	888	888	888	888	888	888	888	888
1	49	1	2	uruguay	10	3	4		4	7	3	3	3	4		2	888	888	2	2	2	888	888	888	888	888	888	888	888	888	888	888	888	888	888	888	888	888	888	888	888	888	888	888	888	888	888	888	888
1	39	1	1	888	888	888	4		5	7	3	2	3	8		2	888	888	4	1	3	888	888	888	888	888	888	888	888	888	888	888	888	888	888	888	888	888	888	888	888	888	888	888	888	888	888	888	888
1	27	1	1	888	888	888	4		6	7	3	1	2	4		2	888	888	2	1	2	888	888	888	888	888	888	888	888	888	888	888	888	888	888	888	888	888	888	888	888	888	888	888	888	888	888	888	888
1	45	1	2	usa	7	3	4		6	7	3	4	3	4		2	888	888	3	1	3	888	888	888	888	888	888	888	888	888	888	888	888	888	888	888	888	888	888	888	888	888	888	888	888	888	888	888	888
1	49	1	1	888	888	888	3		4	7	3	18	2	4		2	888	888	2	1	3	888	888	888	888	888	888	888	888	888	888	888	888	888	888	888	888	888	888	888	888	888	888	888	888	888	888	888	888
1	34	1	2	EEUU	40	2	4		6	7	3	2	2	8		2	888	888	2	1	3	888	888	888	888	888	888	888	888	888	888	888	888	888	888	888	888	888	888	888	888	888	888	888	888	888	888	888	888
#NULL!	18	1	2	Rep&#250;blica Dominicana	10	3	3		6	7	3	5	2	7		2	888	888	3	1	3	888	888	888	888	888	888	888	888	888	888	888	888	888	888	888	888	888	888	888	888	888	888	888	888	888	888	888	888
1	45	1	2	EEUU	7	3	4		6	7	3	5	3	1		2	888	888	4	1	3	888	888	888	888	888	888	888	888	888	888	888	888	888	888	888	888	888	888	888	888	888	888	888	888	888	888	888	888
1	25	1	1	888	888	888	4		6	7	3	4	2	9		2	888	888	4	1	3	888	888	888	888	888	888	888	888	888	888	888	888	888	888	888	888	888	888	888	888	888	888	888	888	888	888	888	888
1	58	1	2	chile	10	3	3		6	7	3	1	2	4		2	888	888	1	1	3	888	888	888	888	888	888	888	888	888	888	888	888	888	888	888	888	888	888	888	888	888	888	888	888	888	888	888	888
1	52	1	1	888	888	888	4		6	7	3	3	3	2		2	888	888	2	3	1	#NULL!	#NULL!	#NULL!	1	1	1	#NULL!		2	888	888	888	888	888	888	2	3	888	888	888	888	888	888	888	888	888	888	888
1	27	1	1	888	888	888	4		5	7	3	4	3	5		2	888	888	2	1	3	888	888	888	888	888	888	888	888	888	888	888	888	888	888	888	888	888	888	888	888	888	888	888	888	888	888	888	888
1	29	1	2	Polonia	5	3	4		6	7	3	6	2	10		2	888	888	3	1	3	888	888	888	888	888	888	888	888	888	888	888	888	888	888	888	888	888	888	888	888	888	888	888	888	888	888	888	888
1	36	1	1	888	888	888	3		5	7	3	15	1	3		2	888	888	3	1	3	888	888	888	888	888	888	888	888	888	888	888	888	888	888	888	888	888	888	888	888	888	888	888	888	888	888	888	888
1	18	1	1	888	888	888	4		6	7	3	3	2	4		2	888	888	1	2	3	888	888	888	888	888	888	888	888	888	888	888	888	888	888	888	888	888	888	888	888	888	888	888	888	888	888	888	888
1	39	1	1	888	888	888	2		5	7	3	40	2	6		2	888	888	4	1	3	888	888	888	888	888	888	888	888	888	888	888	888	888	888	888	888	888	888	888	888	888	888	888	888	888	888	888	888
1	20	1	2	PERU	11	3	3		6	7	3	1	3	4		2	888	888	3	1	3	888	888	888	888	888	888	888	888	888	888	888	888	888	888	888	888	888	888	888	888	888	888	888	888	888	888	888	888
1	31	1	1	888	888	888	3		6	7	3	18	2	4		2	888	888	2	1	3	888	888	888	888	888	888	888	888	888	888	888	888	888	888	888	888	888	888	888	888	888	888	888	888	888	888	888	888
1	31	1	1	888	888	888	4		6	7	3	10	2	3		2	888	888	1	1	3	888	888	888	888	888	888	888	888	888	888	888	888	888	888	888	888	888	888	888	888	888	888	888	888	888	888	888	888
1	46	1	1	888	888	888	3		5	7	3	6	3	4		2	888	888	2	1	3	888	888	888	888	888	888	888	888	888	888	888	888	888	888	888	888	888	888	888	888	888	888	888	888	888	888	888	888
1	29	1	1	888	888	888	2		5	7	3	1	3	5		2	888	888	3	1	3	888	888	888	888	888	888	888	888	888	888	888	888	888	888	888	888	888	888	888	888	888	888	888	888	888	888	888	888
1	21	1	1	888	888	888	3		6	7	3	2	2	8		2	888	888	2	1	3	888	888	888	888	888	888	888	888	888	888	888	888	888	888	888	888	888	888	888	888	888	888	888	888	888	888	888	888
1	19	1	1	888	888	888	3		6	7	3	20	1	4		2	888	888	2	1	3	888	888	888	888	888	888	888	888	888	888	888	888	888	888	888	888	888	888	888	888	888	888	888	888	888	888	888	888
1	19	1	1	888	888	888	3		6	7	3	7	2	3		2	888	888	1	1	3	888	888	888	888	888	888	888	888	888	888	888	888	888	888	888	888	888	888	888	888	888	888	888	888	888	888	888	888
1	37	1	2	Italia	9	2	4		6	7	3	5	3	10		2	888	888	2	3	3	888	888	888	888	888	888	888	888	888	888	888	888	888	888	888	888	888	888	888	888	888	888	888	888	888	888	888	888
1	24	1	1	888	888	888	4		5	7	3	18	2	4		2	888	888	3	1	3	888	888	888	888	888	888	888	888	888	888	888	888	888	888	888	888	888	888	888	888	888	888	888	888	888	888	888	888
1	53	1	1	888	888	888	4		4	7	3	7	3	5		2	888	888	4	1	3	888	888	888	888	888	888	888	888	888	888	888	888	888	888	888	888	888	888	888	888	888	888	888	888	888	888	888	888
1	28	1	1	888	888	888	4		6	7	3	4	3	3		2	888	888	1	1	3	888	888	888	888	888	888	888	888	888	888	888	888	888	888	888	888	888	888	888	888	888	888	888	888	888	888	888	888
1	25	1	1	888	888	888	4		6	7	3	3	3	4		2	888	888	2	2	3	888	888	888	888	888	888	888	888	888	888	888	888	888	888	888	888	888	888	888	888	888	888	888	888	888	888	888	888
1	43	1	1	888	888	888	4		5	7	3	7	2	8		2	888	888	1	1	3	888	888	888	888	888	888	888	888	888	888	888	888	888	888	888	888	888	888	888	888	888	888	888	888	888	888	888	888
1	26	1	1	888	888	888	4		6	7	3	3	3	8		2	888	888	2	2	3	888	888	888	888	888	888	888	888	888	888	888	888	888	888	888	888	888	888	888	888	888	888	888	888	888	888	888	888
1	23	1	1	888	888	888	4		5	7	3	1	3	2		2	888	888	3	1	3	888	888	888	888	888	888	888	888	888	888	888	888	888	888	888	888	888	888	888	888	888	888	888	888	888	888	888	888
1	44	1	1	888	888	888	4		5	7	3	1	3	1		2	888	888	4	1	3	888	888	888	888	888	888	888	888	888	888	888	888	888	888	888	888	888	888	888	888	888	888	888	888	888	888	888	888
1	24	1	1	888	888	888	4		4	7	3	4	3	5		2	888	888	3	1	3	888	888	888	888	888	888	888	888	888	888	888	888	888	888	888	888	888	888	888	888	888	888	888	888	888	888	888	888
1	39	1	1	888	888	888	4		5	7	3	12	3	5		2	888	888	1	1	3	888	888	888	888	888	888	888	888	888	888	888	888	888	888	888	888	888	888	888	888	888	888	888	888	888	888	888	888
1	33	1	1	888	888	888	3		5	7	3	7	2	6		2	888	888	3	1	3	888	888	888	888	888	888	888	888	888	888	888	888	888	888	888	888	888	888	888	888	888	888	888	888	888	888	888	888
1	24	1	1	888	888	888	3		6	7	3	4	3	4		2	888	888	2	1	3	888	888	888	888	888	888	888	888	888	888	888	888	888	888	888	888	888	888	888	888	888	888	888	888	888	888	888	888
1	37	1	1	888	888	888	4		5	7	3	4	3	3		2	888	888	3	1	3	888	888	888	888	888	888	888	888	888	888	888	888	888	888	888	888	888	888	888	888	888	888	888	888	888	888	888	888
1	47	1	2	Francia	43	3	3		4	7	3	2	2	8		2	888	888	1	1	3	888	888	888	888	888	888	888	888	888	888	888	888	888	888	888	888	888	888	888	888	888	888	888	888	888	888	888	888
1	42	1	1	888	888	888	2		5	7	3	10	3	7		2	888	888	2	1	3	888	888	888	888	888	888	888	888	888	888	888	888	888	888	888	888	888	888	888	888	888	888	888	888	888	888	888	888
1	21	1	1	888	888	888	3		6	7	3	1	2	4		2	888	888	1	1	3	888	888	888	888	888	888	888	888	888	888	888	888	888	888	888	888	888	888	888	888	888	888	888	888	888	888	888	888
1	60	1	1	888	888	888	4		4	7	3	17	3	1		2	888	888	3	1	3	888	888	888	888	888	888	888	888	888	888	888	888	888	888	888	888	888	888	888	888	888	888	888	888	888	888	888	888
1	26	1	2	colombia	4	2	4		6	7	3	5	3	3		2	888	888	3	1	3	888	888	888	888	888	888	888	888	888	888	888	888	888	888	888	888	888	888	888	888	888	888	888	888	888	888	888	888
1	22	1	2	paraguay	15	3	3		6	7	3	5	3	5		2	888	888	3	2	3	888	888	888	888	888	888	888	888	888	888	888	888	888	888	888	888	888	888	888	888	888	888	888	888	888	888	888	888
1	35	1	1	888	888	888	3		6	7	3	7	3	4		2	888	888	3	2	2	888	888	888	888	888	888	888	888	888	888	888	888	888	888	888	888	888	888	888	888	888	888	888	888	888	888	888	888
1	25	1	1	888	888	888	4		5	7	3	4	3	4		2	888	888	2	1	3	888	888	888	888	888	888	888	888	888	888	888	888	888	888	888	888	888	888	888	888	888	888	888	888	888	888	888	888
1	39	1	2	peru	15	3	2		6	7	3	4	3	4		2	888	888	4	1	3	888	888	888	888	888	888	888	888	888	888	888	888	888	888	888	888	888	888	888	888	888	888	888	888	888	888	888	888
1	21	1	1	888	888	888	3		6	7	3	2	3	4		2	888	888	1	1	3	888	888	888	888	888	888	888	888	888	888	888	888	888	888	888	888	888	888	888	888	888	888	888	888	888	888	888	888
1	23	1	1	888	888	888	4		6	7	3	1	3	4		2	888	888	5	3	2	888	888	888	888	888	888	888	888	888	888	888	888	888	888	888	888	888	888	888	888	888	888	888	888	888	888	888	888
1	30	1	1	888	888	888	4		5	7	3	12	3	1		2	888	888	3	1	3	888	888	888	888	888	888	888	888	888	888	888	888	888	888	888	888	888	888	888	888	888	888	888	888	888	888	888	888
1	25	1	1	888	888	888	2		5	7	3	9	2	8		2	888	888	5	1	1	#NULL!	#NULL!	1	#NULL!	#NULL!	#NULL!	#NULL!		2	888	888	888	888	888	888	2	3	888	888	888	888	888	888	888	888	888	888	888
1	21	1	1	888	888	888	3		5	7	3	7	2	8		2	888	888	2	1	3	888	888	888	888	888	888	888	888	888	888	888	888	888	888	888	888	888	888	888	888	888	888	888	888	888	888	888	888
1	28	1	2	per&#250;	20	3	3		5	7	3	11	3	1		2	888	888	1	1	3	888	888	888	888	888	888	888	888	888	888	888	888	888	888	888	888	888	888	888	888	888	888	888	888	888	888	888	888
1	20	1	1	888	888	888	3		6	7	3	3	3	1		2	888	888	2	1	3	888	888	888	888	888	888	888	888	888	888	888	888	888	888	888	888	888	888	888	888	888	888	888	888	888	888	888	888
1	43	1	2	marruecos	39	3	3		6	7	3	10	3	8		2	888	888	3	1	3	888	888	888	888	888	888	888	888	888	888	888	888	888	888	888	888	888	888	888	888	888	888	888	888	888	888	888	888
1	23	1	1	888	888	888	4		6	7	3	7	2	4		2	888	888	1	1	3	888	888	888	888	888	888	888	888	888	888	888	888	888	888	888	888	888	888	888	888	888	888	888	888	888	888	888	888
1	25	1	1	888	888	888	4		5	7	3	1	3	2		2	888	888	1	1	1	1	1	#NULL!	#NULL!	#NULL!	#NULL!	#NULL!		2	888	888	888	888	888	888	2	3	888	888	888	888	888	888	888	888	888	888	888
1	39	1	1	888	888	888	2		5	7	3	5	3	4		2	888	888	3	1	3	888	888	888	888	888	888	888	888	888	888	888	888	888	888	888	888	888	888	888	888	888	888	888	888	888	888	888	888
1	31	1	1	888	888	888	4		6	7	3	1	3	4		2	888	888	2	3	3	888	888	888	888	888	888	888	888	888	888	888	888	888	888	888	888	888	888	888	888	888	888	888	888	888	888	888	888
1	24	1	1	888	888	888	4		6	7	3	5	2	8		2	888	888	1	2	3	888	888	888	888	888	888	888	888	888	888	888	888	888	888	888	888	888	888	888	888	888	888	888	888	888	888	888	888
1	59	1	2	Alemania	26	3	4		6	7	3	2	3	4		2	888	888	2	1	3	888	888	888	888	888	888	888	888	888	888	888	888	888	888	888	888	888	888	888	888	888	888	888	888	888	888	888	888
1	48	1	1	888	888	888	4		4	7	3	23	2	3		2	888	888	3	1	3	888	888	888	888	888	888	888	888	888	888	888	888	888	888	888	888	888	888	888	888	888	888	888	888	888	888	888	888
1	62	1	1	888	888	888	4		6	7	3	2	3	5		2	888	888	2	3	2	888	888	888	888	888	888	888	888	888	888	888	888	888	888	888	888	888	888	888	888	888	888	888	888	888	888	888	888
1	27	3	1	888	888	888	3		5	7	3	2	3	4		2	888	888	3	2	2	888	888	888	888	888	888	888	888	888	888	888	888	888	888	888	888	888	888	888	888	888	888	888	888	888	888	888	888
1	25	1	1	888	888	888	4		6	7	3	2	3	5		2	888	888	3	2	1	#NULL!	1	#NULL!	#NULL!	#NULL!	#NULL!	#NULL!		1	1	888	888	888	888	888	2	1	2	3	1		1	2	2	1	1	888	2
1	35	1	2	M&#201;XICO	5	3	0	MATER ADMON. EMPRESAS	6	7	3	6	3	5		2	888	888	1	1	3	888	888	888	888	888	888	888	888	888	888	888	888	888	888	888	888	888	888	888	888	888	888	888	888	888	888	888	888
1	41	1	1	888	888	888	3		4	7	3	20	3	3		2	888	888	4	1	3	888	888	888	888	888	888	888	888	888	888	888	888	888	888	888	888	888	888	888	888	888	888	888	888	888	888	888	888
#NULL!	33	1	1	888	888	888	3		6	7	3	5	3	4		2	888	888	3	1	3	888	888	888	888	888	888	888	888	888	888	888	888	888	888	888	888	888	888	888	888	888	888	888	888	888	888	888	888
1	32	1	1	888	888	888	4		6	7	3	4	3	8		2	888	888	2	1	3	888	888	888	888	888	888	888	888	888	888	888	888	888	888	888	888	888	888	888	888	888	888	888	888	888	888	888	888
1	44	1	1	888	888	888	2		5	7	3	1	2	8		2	888	888	1	2	3	888	888	888	888	888	888	888	888	888	888	888	888	888	888	888	888	888	888	888	888	888	888	888	888	888	888	888	888
1	26	1	1	888	888	888	2		5	7	3	2	2	6		2	888	888	1	1	3	888	888	888	888	888	888	888	888	888	888	888	888	888	888	888	888	888	888	888	888	888	888	888	888	888	888	888	888
1	25	1	1	888	888	888	4		5	7	3	8	2	10		2	888	888	2	1	3	888	888	888	888	888	888	888	888	888	888	888	888	888	888	888	888	888	888	888	888	888	888	888	888	888	888	888	888
1	32	1	1	888	888	888	3		3	7	3	1	3	5		2	888	888	4	1	3	888	888	888	888	888	888	888	888	888	888	888	888	888	888	888	888	888	888	888	888	888	888	888	888	888	888	888	888
1	28	1	1	888	888	888	4		5	7	3	1	3	7		2	888	888	3	1	3	888	888	888	888	888	888	888	888	888	888	888	888	888	888	888	888	888	888	888	888	888	888	888	888	888	888	888	888
1	26	1	1	888	888	888	0	Grado medio de Cocina	6	7	3	22	2	6		2	888	888	3	1	3	888	888	888	888	888	888	888	888	888	888	888	888	888	888	888	888	888	888	888	888	888	888	888	888	888	888	888	888
1	26	1	1	888	888	888	3		6	7	3	2	3	4		2	888	888	1	1	3	888	888	888	888	888	888	888	888	888	888	888	888	888	888	888	888	888	888	888	888	888	888	888	888	888	888	888	888
1	20	1	1	888	888	888	3		6	7	3	1	3	8		2	888	888	1	1	1	#NULL!	#NULL!	1	#NULL!	#NULL!	#NULL!	#NULL!		2	888	888	888	888	888	888	2	3	888	888	888	888	888	888	888	888	888	888	888
1	32	1	1	888	888	888	2		5	7	3	3	3	8		2	888	888	1	1	3	888	888	888	888	888	888	888	888	888	888	888	888	888	888	888	888	888	888	888	888	888	888	888	888	888	888	888	888
1	22	1	1	888	888	888	3		6	7	3	1	3	4		2	888	888	3	1	3	888	888	888	888	888	888	888	888	888	888	888	888	888	888	888	888	888	888	888	888	888	888	888	888	888	888	888	888
1	44	1	1	888	888	888	3		6	7	3	9	3	1		2	888	888	3	1	3	888	888	888	888	888	888	888	888	888	888	888	888	888	888	888	888	888	888	888	888	888	888	888	888	888	888	888	888
1	29	1	2	italia	10	3	4		4	7	3	3	3	5		2	888	888	3	3	3	888	888	888	888	888	888	888	888	888	888	888	888	888	888	888	888	888	888	888	888	888	888	888	888	888	888	888	888
1	30	1	1	888	888	888	4		5	7	3	2	3	8		2	888	888	5	1	3	888	888	888	888	888	888	888	888	888	888	888	888	888	888	888	888	888	888	888	888	888	888	888	888	888	888	888	888
1	35	1	1	888	888	888	2		6	7	3	2	3	4		2	888	888	2	1	3	888	888	888	888	888	888	888	888	888	888	888	888	888	888	888	888	888	888	888	888	888	888	888	888	888	888	888	888
1	26	1	1	888	888	888	4		6	7	3	3	2	4		2	888	888	2	1	3	888	888	888	888	888	888	888	888	888	888	888	888	888	888	888	888	888	888	888	888	888	888	888	888	888	888	888	888
1	30	1	1	888	888	888	4		5	7	3	1	3	4		2	888	888	2	1	3	888	888	888	888	888	888	888	888	888	888	888	888	888	888	888	888	888	888	888	888	888	888	888	888	888	888	888	888
1	25	1	1	888	888	888	4		6	7	3	3	3	4		2	888	888	5	1	3	888	888	888	888	888	888	888	888	888	888	888	888	888	888	888	888	888	888	888	888	888	888	888	888	888	888	888	888
1	40	1	1	888	888	888	4		6	7	3	1	3	4		2	888	888	2	1	3	888	888	888	888	888	888	888	888	888	888	888	888	888	888	888	888	888	888	888	888	888	888	888	888	888	888	888	888
1	48	1	1	888	888	888	3		6	7	3	15	3	1		2	888	888	4	1	3	888	888	888	888	888	888	888	888	888	888	888	888	888	888	888	888	888	888	888	888	888	888	888	888	888	888	888	888
1	25	1	2	Colombia	1	3	4		5	7	3	11	2	8		2	888	888	2	1	3	888	888	888	888	888	888	888	888	888	888	888	888	888	888	888	888	888	888	888	888	888	888	888	888	888	888	888	888
1	21	1	1	888	888	888	3		6	7	3	1	3	8		2	888	888	2	1	3	888	888	888	888	888	888	888	888	888	888	888	888	888	888	888	888	888	888	888	888	888	888	888	888	888	888	888	888
1	31	1	1	888	888	888	4		3	7	3	12	3	4		2	888	888	5	1	3	888	888	888	888	888	888	888	888	888	888	888	888	888	888	888	888	888	888	888	888	888	888	888	888	888	888	888	888
1	37	1	1	888	888	888	4		6	7	3	1	3	8		2	888	888	2	1	3	888	888	888	888	888	888	888	888	888	888	888	888	888	888	888	888	888	888	888	888	888	888	888	888	888	888	888	888
1	27	1	1	888	888	888	4		6	7	3	1	3	4		2	888	888	2	1	3	888	888	888	888	888	888	888	888	888	888	888	888	888	888	888	888	888	888	888	888	888	888	888	888	888	888	888	888
1	47	1	2	EH	47	3	4		3	7	3	15	3	8		2	888	888	4	2	3	888	888	888	888	888	888	888	888	888	888	888	888	888	888	888	888	888	888	888	888	888	888	888	888	888	888	888	888
1	44	1	1	888	888	888	4		5	7	3	8	2	10		2	888	888	1	1	3	888	888	888	888	888	888	888	888	888	888	888	888	888	888	888	888	888	888	888	888	888	888	888	888	888	888	888	888
1	44	1	1	888	888	888	3		6	7	3	2	3	10		2	888	888	2	1	2	888	888	888	888	888	888	888	888	888	888	888	888	888	888	888	888	888	888	888	888	888	888	888	888	888	888	888	888
1	43	1	2	colombia	6	3	4		6	7	3	15	3	8		2	888	888	1	1	3	888	888	888	888	888	888	888	888	888	888	888	888	888	888	888	888	888	888	888	888	888	888	888	888	888	888	888	888
1	23	1	1	888	888	888	2		6	7	3	4	3	8		2	888	888	1	1	3	888	888	888	888	888	888	888	888	888	888	888	888	888	888	888	888	888	888	888	888	888	888	888	888	888	888	888	888
1	49	1	2	argentina	40	3	4		5	7	3	28	3	1		2	888	888	3	1	3	888	888	888	888	888	888	888	888	888	888	888	888	888	888	888	888	888	888	888	888	888	888	888	888	888	888	888	888
1	20	3	1	888	888	888	3		5	7	3	2	3	10		2	888	888	4	1	2	888	888	888	888	888	888	888	888	888	888	888	888	888	888	888	888	888	888	888	888	888	888	888	888	888	888	888	888
1	24	1	1	888	888	888	2		6	7	3	3	2	4		2	888	888	3	1	3	888	888	888	888	888	888	888	888	888	888	888	888	888	888	888	888	888	888	888	888	888	888	888	888	888	888	888	888
1	38	1	1	888	888	888	2		6	7	3	5	3	4		2	888	888	3	1	3	888	888	888	888	888	888	888	888	888	888	888	888	888	888	888	888	888	888	888	888	888	888	888	888	888	888	888	888
1	30	1	1	888	888	888	4		6	7	3	1	2	10		2	888	888	4	1	3	888	888	888	888	888	888	888	888	888	888	888	888	888	888	888	888	888	888	888	888	888	888	888	888	888	888	888	888
1	25	1	1	888	888	888	4		6	7	3	3	3	4		2	888	888	3	1	3	888	888	888	888	888	888	888	888	888	888	888	888	888	888	888	888	888	888	888	888	888	888	888	888	888	888	888	888
1	23	1	1	888	888	888	3		6	7	3	1	3	1		2	888	888	4	1	3	888	888	888	888	888	888	888	888	888	888	888	888	888	888	888	888	888	888	888	888	888	888	888	888	888	888	888	888
1	21	1	1	888	888	888	4		5	7	3	1	3	4		2	888	888	1	1	3	888	888	888	888	888	888	888	888	888	888	888	888	888	888	888	888	888	888	888	888	888	888	888	888	888	888	888	888
1	29	1	1	888	888	888	2		6	7	3	1	3	4		2	888	888	3	1	3	888	888	888	888	888	888	888	888	888	888	888	888	888	888	888	888	888	888	888	888	888	888	888	888	888	888	888	888
1	40	1	1	888	888	888	3		6	7	3	2	3	4		2	888	888	3	1	3	888	888	888	888	888	888	888	888	888	888	888	888	888	888	888	888	888	888	888	888	888	888	888	888	888	888	888	888
1	34	1	1	888	888	888	2		6	7	3	6	2	4		2	888	888	5	1	3	888	888	888	888	888	888	888	888	888	888	888	888	888	888	888	888	888	888	888	888	888	888	888	888	888	888	888	888
1	29	1	2	Mexico	10	1	4		6	7	3	1	2	1		2	888	888	1	1	3	888	888	888	888	888	888	888	888	888	888	888	888	888	888	888	888	888	888	888	888	888	888	888	888	888	888	888	888
1	23	1	1	888	888	888	4		6	7	3	4	2	4		2	888	888	1	1	3	888	888	888	888	888	888	888	888	888	888	888	888	888	888	888	888	888	888	888	888	888	888	888	888	888	888	888	888
1	26	1	2	peru	3	3	4		6	7	3	3	3	5		2	888	888	4	1	3	888	888	888	888	888	888	888	888	888	888	888	888	888	888	888	888	888	888	888	888	888	888	888	888	888	888	888	888
1	29	1	1	888	888	888	3		6	7	3	6	2	4		2	888	888	1	1	3	888	888	888	888	888	888	888	888	888	888	888	888	888	888	888	888	888	888	888	888	888	888	888	888	888	888	888	888
1	32	1	1	888	888	888	3		6	7	3	3	3	3		2	888	888	2	1	3	888	888	888	888	888	888	888	888	888	888	888	888	888	888	888	888	888	888	888	888	888	888	888	888	888	888	888	888
1	50	1	1	888	888	888	4		6	7	3	8	3	5		2	888	888	3	1	3	888	888	888	888	888	888	888	888	888	888	888	888	888	888	888	888	888	888	888	888	888	888	888	888	888	888	888	888
1	25	1	1	888	888	888	4		6	7	3	5	3	5		2	888	888	1	3	1	#NULL!	1	#NULL!	#NULL!	#NULL!	#NULL!	#NULL!		2	888	888	888	888	888	888	2	3	888	888	888	888	888	888	888	888	888	888	888
1	27	1	2	Per&#250;	5	3	3		5	7	3	2	2	10		2	888	888	1	1	3	888	888	888	888	888	888	888	888	888	888	888	888	888	888	888	888	888	888	888	888	888	888	888	888	888	888	888	888
1	27	1	1	888	888	888	0	Posgrado	6	7	3	10	2	10		2	888	888	5	1	3	888	888	888	888	888	888	888	888	888	888	888	888	888	888	888	888	888	888	888	888	888	888	888	888	888	888	888	888
1	23	1	1	888	888	888	4		6	7	3	6	2	8		2	888	888	3	1	3	888	888	888	888	888	888	888	888	888	888	888	888	888	888	888	888	888	888	888	888	888	888	888	888	888	888	888	888
1	24	1	2	venezuela	7	3	3		6	7	3	3	3	8		2	888	888	3	1	3	888	888	888	888	888	888	888	888	888	888	888	888	888	888	888	888	888	888	888	888	888	888	888	888	888	888	888	888
1	27	1	1	888	888	888	0	2 a&#241;os de estudios universitarios	6	7	3	12	2	4		2	888	888	3	1	3	888	888	888	888	888	888	888	888	888	888	888	888	888	888	888	888	888	888	888	888	888	888	888	888	888	888	888	888
1	33	1	1	888	888	888	4		6	7	3	2	2	4		2	888	888	2	1	3	888	888	888	888	888	888	888	888	888	888	888	888	888	888	888	888	888	888	888	888	888	888	888	888	888	888	888	888
1	27	1	1	888	888	888	4		5	7	3	3	3	8		2	888	888	3	1	3	888	888	888	888	888	888	888	888	888	888	888	888	888	888	888	888	888	888	888	888	888	888	888	888	888	888	888	888
1	46	1	1	888	888	888	4		5	7	3	5	3	5		2	888	888	2	1	3	888	888	888	888	888	888	888	888	888	888	888	888	888	888	888	888	888	888	888	888	888	888	888	888	888	888	888	888
1	55	1	1	888	888	888	4		4	7	3	10	2	10		2	888	888	1	1	3	888	888	888	888	888	888	888	888	888	888	888	888	888	888	888	888	888	888	888	888	888	888	888	888	888	888	888	888
1	24	1	2	COLOMBIA	1	3	0	DOCTORADO	5	7	3	2	3	5		2	888	888	1	1	3	888	888	888	888	888	888	888	888	888	888	888	888	888	888	888	888	888	888	888	888	888	888	888	888	888	888	888	888
1	33	1	1	888	888	888	3		6	7	3	2	2	1		2	888	888	3	1	3	888	888	888	888	888	888	888	888	888	888	888	888	888	888	888	888	888	888	888	888	888	888	888	888	888	888	888	888
1	30	1	2	Colombia	10	2	4		5	7	3	2	3	9		2	888	888	4	1	3	888	888	888	888	888	888	888	888	888	888	888	888	888	888	888	888	888	888	888	888	888	888	888	888	888	888	888	888
1	22	1	1	888	888	888	3		6	7	3	9	2	7		2	888	888	2	1	3	888	888	888	888	888	888	888	888	888	888	888	888	888	888	888	888	888	888	888	888	888	888	888	888	888	888	888	888
1	27	1	1	888	888	888	4		6	7	3	5	3	10		2	888	888	3	1	3	888	888	888	888	888	888	888	888	888	888	888	888	888	888	888	888	888	888	888	888	888	888	888	888	888	888	888	888
1	49	1	1	888	888	888	4		3	7	3	6	2	1		2	888	888	4	1	3	888	888	888	888	888	888	888	888	888	888	888	888	888	888	888	888	888	888	888	888	888	888	888	888	888	888	888	888
1	30	1	1	888	888	888	4		6	7	3	1	3	8		2	888	888	2	1	3	888	888	888	888	888	888	888	888	888	888	888	888	888	888	888	888	888	888	888	888	888	888	888	888	888	888	888	888
1	28	1	2	republica dominicana	5	3	3		6	7	3	4	2	8		2	888	888	1	2	3	888	888	888	888	888	888	888	888	888	888	888	888	888	888	888	888	888	888	888	888	888	888	888	888	888	888	888	888
1	29	1	1	888	888	888	2		6	7	3	7	3	4		2	888	888	3	2	3	888	888	888	888	888	888	888	888	888	888	888	888	888	888	888	888	888	888	888	888	888	888	888	888	888	888	888	888
1	44	1	1	888	888	888	4		6	7	3	9	3	1		2	888	888	3	1	3	888	888	888	888	888	888	888	888	888	888	888	888	888	888	888	888	888	888	888	888	888	888	888	888	888	888	888	888
1	32	1	1	888	888	888	4		6	7	3	5	3	5		2	888	888	4	1	3	888	888	888	888	888	888	888	888	888	888	888	888	888	888	888	888	888	888	888	888	888	888	888	888	888	888	888	888
1	22	1	1	888	888	888	4		6	7	3	6	2	4		2	888	888	2	1	3	888	888	888	888	888	888	888	888	888	888	888	888	888	888	888	888	888	888	888	888	888	888	888	888	888	888	888	888
1	26	1	1	888	888	888	4		6	7	3	1	3	4		2	888	888	2	1	3	888	888	888	888	888	888	888	888	888	888	888	888	888	888	888	888	888	888	888	888	888	888	888	888	888	888	888	888
1	31	1	1	888	888	888	3		6	7	3	7	3	8		2	888	888	4	1	3	888	888	888	888	888	888	888	888	888	888	888	888	888	888	888	888	888	888	888	888	888	888	888	888	888	888	888	888
1	29	1	1	888	888	888	2		6	7	3	2	3	10		2	888	888	2	1	3	888	888	888	888	888	888	888	888	888	888	888	888	888	888	888	888	888	888	888	888	888	888	888	888	888	888	888	888
1	27	1	1	888	888	888	4		6	7	3	6	2	4		2	888	888	1	1	3	888	888	888	888	888	888	888	888	888	888	888	888	888	888	888	888	888	888	888	888	888	888	888	888	888	888	888	888
1	30	1	1	888	888	888	4		6	7	3	1	3	4		2	888	888	1	1	3	888	888	888	888	888	888	888	888	888	888	888	888	888	888	888	888	888	888	888	888	888	888	888	888	888	888	888	888
1	32	1	2	Mexico	1	2	4		6	7	3	12	2	8		2	888	888	2	3	2	888	888	888	888	888	888	888	888	888	888	888	888	888	888	888	888	888	888	888	888	888	888	888	888	888	888	888	888
1	37	1	1	888	888	888	4		4	7	3	1	3	5		2	888	888	2	1	3	888	888	888	888	888	888	888	888	888	888	888	888	888	888	888	888	888	888	888	888	888	888	888	888	888	888	888	888
1	21	1	2	alemania	21	3	3		6	7	3	8	2	4		2	888	888	3	2	3	888	888	888	888	888	888	888	888	888	888	888	888	888	888	888	888	888	888	888	888	888	888	888	888	888	888	888	888
1	37	1	1	888	888	888	4		3	7	3	2	3	10		2	888	888	4	2	3	888	888	888	888	888	888	888	888	888	888	888	888	888	888	888	888	888	888	888	888	888	888	888	888	888	888	888	888
1	31	1	1	888	888	888	4		5	7	3	17	2	8		2	888	888	1	1	3	888	888	888	888	888	888	888	888	888	888	888	888	888	888	888	888	888	888	888	888	888	888	888	888	888	888	888	888
1	50	1	1	888	888	888	4		4	7	3	3	3	8		2	888	888	3	1	3	888	888	888	888	888	888	888	888	888	888	888	888	888	888	888	888	888	888	888	888	888	888	888	888	888	888	888	888
1	54	1	1	888	888	888	4		6	7	3	20	3	4		2	888	888	1	1	3	888	888	888	888	888	888	888	888	888	888	888	888	888	888	888	888	888	888	888	888	888	888	888	888	888	888	888	888
1	24	1	1	888	888	888	4		6	7	3	3	2	3		2	888	888	1	1	3	888	888	888	888	888	888	888	888	888	888	888	888	888	888	888	888	888	888	888	888	888	888	888	888	888	888	888	888
1	54	1	1	888	888	888	0	doctorado	5	7	3	4	3	3		2	888	888	3	1	3	888	888	888	888	888	888	888	888	888	888	888	888	888	888	888	888	888	888	888	888	888	888	888	888	888	888	888	888
1	36	1	1	888	888	888	4		6	7	3	2	3	4		2	888	888	1	1	3	888	888	888	888	888	888	888	888	888	888	888	888	888	888	888	888	888	888	888	888	888	888	888	888	888	888	888	888
1	56	1	1	888	888	888	3		6	7	3	3	3	8		2	888	888	3	2	3	888	888	888	888	888	888	888	888	888	888	888	888	888	888	888	888	888	888	888	888	888	888	888	888	888	888	888	888
1	24	1	1	888	888	888	4		5	7	3	3	3	4		2	888	888	3	2	3	888	888	888	888	888	888	888	888	888	888	888	888	888	888	888	888	888	888	888	888	888	888	888	888	888	888	888	888
1	39	1	1	888	888	888	4		4	7	3	8	2	8		2	888	888	3	1	3	888	888	888	888	888	888	888	888	888	888	888	888	888	888	888	888	888	888	888	888	888	888	888	888	888	888	888	888
1	24	1	1	888	888	888	3		6	7	3	1	3	2		2	888	888	1	1	3	888	888	888	888	888	888	888	888	888	888	888	888	888	888	888	888	888	888	888	888	888	888	888	888	888	888	888	888
1	30	1	1	888	888	888	3		5	7	3	1	3	8		2	888	888	2	1	3	888	888	888	888	888	888	888	888	888	888	888	888	888	888	888	888	888	888	888	888	888	888	888	888	888	888	888	888
1	42	1	1	888	888	888	4		5	7	3	4	3	4		2	888	888	3	2	3	888	888	888	888	888	888	888	888	888	888	888	888	888	888	888	888	888	888	888	888	888	888	888	888	888	888	888	888
1	32	1	1	888	888	888	4		4	7	3	5	3	1		2	888	888	1	2	2	888	888	888	888	888	888	888	888	888	888	888	888	888	888	888	888	888	888	888	888	888	888	888	888	888	888	888	888
1	23	1	2	belgica	0	1	4		5	7	3	2	3	3		2	888	888	2	1	3	888	888	888	888	888	888	888	888	888	888	888	888	888	888	888	888	888	888	888	888	888	888	888	888	888	888	888	888
1	31	1	1	888	888	888	4		5	7	3	6	3	4		2	888	888	3	1	3	888	888	888	888	888	888	888	888	888	888	888	888	888	888	888	888	888	888	888	888	888	888	888	888	888	888	888	888
1	34	1	1	888	888	888	4		3	7	3	3	3	5		2	888	888	3	1	3	888	888	888	888	888	888	888	888	888	888	888	888	888	888	888	888	888	888	888	888	888	888	888	888	888	888	888	888
1	23	1	1	888	888	888	3		6	7	3	1	3	4		2	888	888	2	1	2	888	888	888	888	888	888	888	888	888	888	888	888	888	888	888	888	888	888	888	888	888	888	888	888	888	888	888	888
1	45	1	2	francia	17	3	2		6	7	3	18	3	5		2	888	888	3	1	3	888	888	888	888	888	888	888	888	888	888	888	888	888	888	888	888	888	888	888	888	888	888	888	888	888	888	888	888
1	35	1	1	888	888	888	3		5	7	3	12	2	5		2	888	888	1	1	1	#NULL!	1	#NULL!	#NULL!	#NULL!	#NULL!	#NULL!		1	1	888	888	888	888	888	2	1		#NULL!	#NULL!		#NULL!	#NULL!	#NULL!	#NULL!	#NULL!	#NULL!	#NULL!
1	25	1	2	colombia	5	3	3		6	7	3	5	3	5		2	888	888	4	1	3	888	888	888	888	888	888	888	888	888	888	888	888	888	888	888	888	888	888	888	888	888	888	888	888	888	888	888	888
1	37	1	1	888	888	888	4		5	7	3	1	3	10		2	888	888	1	1	3	888	888	888	888	888	888	888	888	888	888	888	888	888	888	888	888	888	888	888	888	888	888	888	888	888	888	888	888
1	34	1	2	Per&#250;	6	3	3		6	7	3	2	3	4		2	888	888	2	1	3	888	888	888	888	888	888	888	888	888	888	888	888	888	888	888	888	888	888	888	888	888	888	888	888	888	888	888	888
1	25	1	1	888	888	888	4		6	7	3	1	3	3		2	888	888	1	1	3	888	888	888	888	888	888	888	888	888	888	888	888	888	888	888	888	888	888	888	888	888	888	888	888	888	888	888	888
1	47	1	1	888	888	888	1		4	7	3	8	3	7		2	888	888	3	1	3	888	888	888	888	888	888	888	888	888	888	888	888	888	888	888	888	888	888	888	888	888	888	888	888	888	888	888	888
1	26	1	1	888	888	888	4		6	7	3	5	3	10		2	888	888	3	1	3	888	888	888	888	888	888	888	888	888	888	888	888	888	888	888	888	888	888	888	888	888	888	888	888	888	888	888	888
1	42	1	1	888	888	888	2		6	7	3	2	3	8		2	888	888	2	1	3	888	888	888	888	888	888	888	888	888	888	888	888	888	888	888	888	888	888	888	888	888	888	888	888	888	888	888	888
1	24	1	1	888	888	888	2		6	7	3	5	3	5		2	888	888	3	1	3	888	888	888	888	888	888	888	888	888	888	888	888	888	888	888	888	888	888	888	888	888	888	888	888	888	888	888	888
1	26	1	1	888	888	888	4		6	7	3	1	3	4		2	888	888	3	1	3	888	888	888	888	888	888	888	888	888	888	888	888	888	888	888	888	888	888	888	888	888	888	888	888	888	888	888	888
1	55	1	1	888	888	888	4		5	7	3	20	3	8		2	888	888	5	1	3	888	888	888	888	888	888	888	888	888	888	888	888	888	888	888	888	888	888	888	888	888	888	888	888	888	888	888	888
1	26	1	1	888	888	888	4		6	7	3	1	3	8		2	888	888	2	1	3	888	888	888	888	888	888	888	888	888	888	888	888	888	888	888	888	888	888	888	888	888	888	888	888	888	888	888	888
1	43	1	1	888	888	888	4		6	7	3	3	3	4		2	888	888	4	1	3	888	888	888	888	888	888	888	888	888	888	888	888	888	888	888	888	888	888	888	888	888	888	888	888	888	888	888	888
1	29	1	1	888	888	888	3		6	7	3	6	2	4		2	888	888	1	1	3	888	888	888	888	888	888	888	888	888	888	888	888	888	888	888	888	888	888	888	888	888	888	888	888	888	888	888	888
1	28	1	1	888	888	888	2		6	7	3	1	3	1		2	888	888	1	1	3	888	888	888	888	888	888	888	888	888	888	888	888	888	888	888	888	888	888	888	888	888	888	888	888	888	888	888	888
1	38	1	2	cuba	17	2	4		3	7	3	8	3	4		2	888	888	2	1	3	888	888	888	888	888	888	888	888	888	888	888	888	888	888	888	888	888	888	888	888	888	888	888	888	888	888	888	888
1	27	1	1	888	888	888	4		5	7	3	18	2	10		2	888	888	2	2	2	888	888	888	888	888	888	888	888	888	888	888	888	888	888	888	888	888	888	888	888	888	888	888	888	888	888	888	888
1	33	1	1	888	888	888	3		5	7	3	2	2	4		2	888	888	3	1	3	888	888	888	888	888	888	888	888	888	888	888	888	888	888	888	888	888	888	888	888	888	888	888	888	888	888	888	888
1	28	1	1	888	888	888	4		4	7	3	3	2	1		2	888	888	1	1	3	888	888	888	888	888	888	888	888	888	888	888	888	888	888	888	888	888	888	888	888	888	888	888	888	888	888	888	888
1	42	1	1	888	888	888	0	C.O.U.	5	7	3	6	3	4		2	888	888	5	2	2	888	888	888	888	888	888	888	888	888	888	888	888	888	888	888	888	888	888	888	888	888	888	888	888	888	888	888	888
1	24	1	2	inglaterra	6	3	2		4	7	3	4	3	4		2	888	888	4	1	2	888	888	888	888	888	888	888	888	888	888	888	888	888	888	888	888	888	888	888	888	888	888	888	888	888	888	888	888
1	30	1	1	888	888	888	3		6	7	3	7	3	10		2	888	888	4	1	3	888	888	888	888	888	888	888	888	888	888	888	888	888	888	888	888	888	888	888	888	888	888	888	888	888	888	888	888
1	37	1	2	rumania	1	3	4		5	7	3	1	3	9		2	888	888	3	1	3	888	888	888	888	888	888	888	888	888	888	888	888	888	888	888	888	888	888	888	888	888	888	888	888	888	888	888	888
1	23	1	1	888	888	888	3		6	7	3	4	3	4		2	888	888	1	1	3	888	888	888	888	888	888	888	888	888	888	888	888	888	888	888	888	888	888	888	888	888	888	888	888	888	888	888	888
1	30	1	2	ecuador	8	3	3		6	7	3	7	3	8		2	888	888	3	1	3	888	888	888	888	888	888	888	888	888	888	888	888	888	888	888	888	888	888	888	888	888	888	888	888	888	888	888	888
1	29	1	1	888	888	888	4		6	7	3	2	3	4		2	888	888	2	1	3	888	888	888	888	888	888	888	888	888	888	888	888	888	888	888	888	888	888	888	888	888	888	888	888	888	888	888	888
1	20	1	1	888	888	888	3		5	7	3	12	2	4		2	888	888	2	1	3	888	888	888	888	888	888	888	888	888	888	888	888	888	888	888	888	888	888	888	888	888	888	888	888	888	888	888	888
1	18	1	1	888	888	888	2		6	7	3	20	1	4		2	888	888	2	2	3	888	888	888	888	888	888	888	888	888	888	888	888	888	888	888	888	888	888	888	888	888	888	888	888	888	888	888	888
1	34	1	1	888	888	888	4		5	7	3	6	2	3		2	888	888	1	1	3	888	888	888	888	888	888	888	888	888	888	888	888	888	888	888	888	888	888	888	888	888	888	888	888	888	888	888	888
1	23	1	1	888	888	888	4		6	7	3	2	3	4		2	888	888	2	2	3	888	888	888	888	888	888	888	888	888	888	888	888	888	888	888	888	888	888	888	888	888	888	888	888	888	888	888	888
1	33	1	1	888	888	888	4		4	7	3	10	2	4		2	888	888	2	1	3	888	888	888	888	888	888	888	888	888	888	888	888	888	888	888	888	888	888	888	888	888	888	888	888	888	888	888	888
1	29	1	2	italia	18	2	3		6	7	3	5	2	4		2	888	888	1	1	3	888	888	888	888	888	888	888	888	888	888	888	888	888	888	888	888	888	888	888	888	888	888	888	888	888	888	888	888
1	37	1	1	888	888	888	4		3	7	3	2	3	3		2	888	888	1	1	3	888	888	888	888	888	888	888	888	888	888	888	888	888	888	888	888	888	888	888	888	888	888	888	888	888	888	888	888
1	33	1	1	888	888	888	3		6	7	3	1	3	1		2	888	888	4	1	3	888	888	888	888	888	888	888	888	888	888	888	888	888	888	888	888	888	888	888	888	888	888	888	888	888	888	888	888
1	33	1	1	888	888	888	4		6	7	3	8	3	3		2	888	888	1	1	3	888	888	888	888	888	888	888	888	888	888	888	888	888	888	888	888	888	888	888	888	888	888	888	888	888	888	888	888
1	29	1	1	888	888	888	3		6	7	3	5	3	4		2	888	888	3	1	3	888	888	888	888	888	888	888	888	888	888	888	888	888	888	888	888	888	888	888	888	888	888	888	888	888	888	888	888
1	25	1	1	888	888	888	3		6	7	3	18	2	8		2	888	888	1	#NULL!	3	888	888	888	888	888	888	888	888	888	888	888	888	888	888	888	888	888	888	888	888	888	888	888	888	888	888	888	888
1	44	1	1	888	888	888	3		3	7	3	25	1	8		2	888	888	5	1	3	888	888	888	888	888	888	888	888	888	888	888	888	888	888	888	888	888	888	888	888	888	888	888	888	888	888	888	888
1	43	1	1	888	888	888	2		6	7	3	5	3	8		2	888	888	3	1	3	888	888	888	888	888	888	888	888	888	888	888	888	888	888	888	888	888	888	888	888	888	888	888	888	888	888	888	888
1	21	1	1	888	888	888	3		6	7	3	6	2	4		2	888	888	1	1	3	888	888	888	888	888	888	888	888	888	888	888	888	888	888	888	888	888	888	888	888	888	888	888	888	888	888	888	888
1	39	1	1	888	888	888	4		5	7	3	60	2	5		2	888	888	3	1	3	888	888	888	888	888	888	888	888	888	888	888	888	888	888	888	888	888	888	888	888	888	888	888	888	888	888	888	888
1	31	1	1	888	888	888	4		6	7	3	18	2	4		2	888	888	2	1	3	888	888	888	888	888	888	888	888	888	888	888	888	888	888	888	888	888	888	888	888	888	888	888	888	888	888	888	888
1	45	1	1	888	888	888	4		5	7	3	2	3	9		2	888	888	2	1	3	888	888	888	888	888	888	888	888	888	888	888	888	888	888	888	888	888	888	888	888	888	888	888	888	888	888	888	888
1	25	1	1	888	888	888	4		5	7	3	1	2	4		2	888	888	1	1	3	888	888	888	888	888	888	888	888	888	888	888	888	888	888	888	888	888	888	888	888	888	888	888	888	888	888	888	888
1	26	1	1	888	888	888	4		5	7	3	3	3	4		2	888	888	2	1	3	888	888	888	888	888	888	888	888	888	888	888	888	888	888	888	888	888	888	888	888	888	888	888	888	888	888	888	888
1	44	1	2	Alemania	23	3	3		5	7	3	15	3	4		2	888	888	4	1	3	888	888	888	888	888	888	888	888	888	888	888	888	888	888	888	888	888	888	888	888	888	888	888	888	888	888	888	888
1	21	1	1	888	888	888	3		6	7	3	2	3	4		2	888	888	4	1	3	888	888	888	888	888	888	888	888	888	888	888	888	888	888	888	888	888	888	888	888	888	888	888	888	888	888	888	888
1	30	1	1	888	888	888	2		6	7	3	8	3	1		2	888	888	2	1	3	888	888	888	888	888	888	888	888	888	888	888	888	888	888	888	888	888	888	888	888	888	888	888	888	888	888	888	888
1	31	1	1	888	888	888	4		6	7	3	2	3	8		2	888	888	3	1	3	888	888	888	888	888	888	888	888	888	888	888	888	888	888	888	888	888	888	888	888	888	888	888	888	888	888	888	888
1	26	1	1	888	888	888	3		5	7	3	18	2	4		2	888	888	2	1	3	888	888	888	888	888	888	888	888	888	888	888	888	888	888	888	888	888	888	888	888	888	888	888	888	888	888	888	888
1	19	1	1	888	888	888	3		6	7	3	7	2	4		2	888	888	2	2	2	888	888	888	888	888	888	888	888	888	888	888	888	888	888	888	888	888	888	888	888	888	888	888	888	888	888	888	888
1	29	1	1	888	888	888	4		6	7	3	5	3	5		2	888	888	3	1	3	888	888	888	888	888	888	888	888	888	888	888	888	888	888	888	888	888	888	888	888	888	888	888	888	888	888	888	888
1	43	1	1	888	888	888	3		6	7	3	2	3	4		2	888	888	1	1	3	888	888	888	888	888	888	888	888	888	888	888	888	888	888	888	888	888	888	888	888	888	888	888	888	888	888	888	888
1	23	1	1	888	888	888	3		6	7	3	3	3	10		2	888	888	1	1	3	888	888	888	888	888	888	888	888	888	888	888	888	888	888	888	888	888	888	888	888	888	888	888	888	888	888	888	888
1	58	1	1	888	888	888	3		5	7	3	12	2	9		2	888	888	2	1	3	888	888	888	888	888	888	888	888	888	888	888	888	888	888	888	888	888	888	888	888	888	888	888	888	888	888	888	888
1	43	1	1	888	888	888	4		6	7	3	6	2	4		2	888	888	1	2	1	#NULL!	#NULL!	#NULL!	1	#NULL!	#NULL!	#NULL!		2	888	888	888	888	888	888	2	3	888	888	888	888	888	888	888	888	888	888	888
1	35	1	1	888	888	888	4		6	7	3	1	3	4		2	888	888	2	1	3	888	888	888	888	888	888	888	888	888	888	888	888	888	888	888	888	888	888	888	888	888	888	888	888	888	888	888	888
1	29	1	1	888	888	888	4		6	7	3	7	2	4		2	888	888	4	1	3	888	888	888	888	888	888	888	888	888	888	888	888	888	888	888	888	888	888	888	888	888	888	888	888	888	888	888	888
1	29	1	1	888	888	888	4		4	7	3	5	3	2		2	888	888	3	1	3	888	888	888	888	888	888	888	888	888	888	888	888	888	888	888	888	888	888	888	888	888	888	888	888	888	888	888	888
1	26	1	1	888	888	888	3		5	7	3	18	2	8		2	888	888	2	2	3	888	888	888	888	888	888	888	888	888	888	888	888	888	888	888	888	888	888	888	888	888	888	888	888	888	888	888	888
1	52	1	1	888	888	888	4		6	7	3	2	3	4		2	888	888	2	3	3	888	888	888	888	888	888	888	888	888	888	888	888	888	888	888	888	888	888	888	888	888	888	888	888	888	888	888	888
1	19	1	1	888	888	888	1		6	7	3	2	3	4		2	888	888	1	1	3	888	888	888	888	888	888	888	888	888	888	888	888	888	888	888	888	888	888	888	888	888	888	888	888	888	888	888	888
1	47	1	1	888	888	888	0	graduadon escolar	5	7	3	8	3	8		2	888	888	1	1	3	888	888	888	888	888	888	888	888	888	888	888	888	888	888	888	888	888	888	888	888	888	888	888	888	888	888	888	888
1	24	1	2	suiza	18	3	3		6	7	3	4	3	4		2	888	888	3	1	3	888	888	888	888	888	888	888	888	888	888	888	888	888	888	888	888	888	888	888	888	888	888	888	888	888	888	888	888
1	30	1	1	888	888	888	2		4	7	3	3	3	4		2	888	888	5	1	3	888	888	888	888	888	888	888	888	888	888	888	888	888	888	888	888	888	888	888	888	888	888	888	888	888	888	888	888
1	22	1	2	colombia	15	3	4		5	7	3	18	2	4		2	888	888	2	1	3	888	888	888	888	888	888	888	888	888	888	888	888	888	888	888	888	888	888	888	888	888	888	888	888	888	888	888	888
1	29	1	1	888	888	888	3		5	7	3	2	3	4		2	888	888	3	1	3	888	888	888	888	888	888	888	888	888	888	888	888	888	888	888	888	888	888	888	888	888	888	888	888	888	888	888	888
1	30	1	2	bulgaria	10	3	3		6	7	3	3	3	4		2	888	888	1	1	3	888	888	888	888	888	888	888	888	888	888	888	888	888	888	888	888	888	888	888	888	888	888	888	888	888	888	888	888
1	33	1	1	888	888	888	4		5	7	3	10	3	3		2	888	888	2	1	3	888	888	888	888	888	888	888	888	888	888	888	888	888	888	888	888	888	888	888	888	888	888	888	888	888	888	888	888
1	21	1	1	888	888	888	2		6	7	3	10	2	8		2	888	888	1	1	3	888	888	888	888	888	888	888	888	888	888	888	888	888	888	888	888	888	888	888	888	888	888	888	888	888	888	888	888
1	31	1	1	888	888	888	3		6	7	3	5	3	1		2	888	888	2	1	3	888	888	888	888	888	888	888	888	888	888	888	888	888	888	888	888	888	888	888	888	888	888	888	888	888	888	888	888
1	47	1	1	888	888	888	2		5	7	3	10	3	10		2	888	888	4	1	3	888	888	888	888	888	888	888	888	888	888	888	888	888	888	888	888	888	888	888	888	888	888	888	888	888	888	888	888
1	41	1	1	888	888	888	3		5	7	3	3	3	4		2	888	888	3	1	3	888	888	888	888	888	888	888	888	888	888	888	888	888	888	888	888	888	888	888	888	888	888	888	888	888	888	888	888
1	37	1	1	888	888	888	2		6	7	3	4	3	1		2	888	888	2	1	3	888	888	888	888	888	888	888	888	888	888	888	888	888	888	888	888	888	888	888	888	888	888	888	888	888	888	888	888
1	29	1	2	Irlanda	2	3	4		6	7	3	4	3	1		2	888	888	2	1	1	1	#NULL!	#NULL!	#NULL!	#NULL!	#NULL!	#NULL!		1	1	888	888	888	888	888	2	1	4	3	1		#NULL!	#NULL!	#NULL!	#NULL!	2	2	2
1	43	1	1	888	888	888	4		6	7	3	3	3	5		2	888	888	4	3	1	#NULL!	1	#NULL!	#NULL!	#NULL!	#NULL!	#NULL!		1	1	888	888	888	888	888	2	1	5	3	1		3	2	2	1	1	888	2
1	21	1	2	venezuela	12	3	3		5	7	3	1	3	4		2	888	888	1	2	1	1	#NULL!	#NULL!	#NULL!	#NULL!	#NULL!	#NULL!		2	888	888	888	888	888	888	2	3	888	888	888	888	888	888	888	888	888	888	888
1	45	1	1	888	888	888	4		6	7	3	6	3	4		2	888	888	4	1	3	888	888	888	888	888	888	888	888	888	888	888	888	888	888	888	888	888	888	888	888	888	888	888	888	888	888	888	888
1	19	1	1	888	888	888	3		5	7	3	6	2	5		2	888	888	2	1	3	888	888	888	888	888	888	888	888	888	888	888	888	888	888	888	888	888	888	888	888	888	888	888	888	888	888	888	888
1	28	1	1	888	888	888	4		5	7	3	2	3	5		2	888	888	2	1	3	888	888	888	888	888	888	888	888	888	888	888	888	888	888	888	888	888	888	888	888	888	888	888	888	888	888	888	888
1	35	1	1	888	888	888	3		5	7	3	4	3	5		2	888	888	4	2	2	888	888	888	888	888	888	888	888	888	888	888	888	888	888	888	888	888	888	888	888	888	888	888	888	888	888	888	888
1	38	1	1	888	888	888	4		5	7	3	3	3	4		2	888	888	2	1	3	888	888	888	888	888	888	888	888	888	888	888	888	888	888	888	888	888	888	888	888	888	888	888	888	888	888	888	888
1	22	1	1	888	888	888	2		6	7	3	10	1	4		2	888	888	1	1	3	888	888	888	888	888	888	888	888	888	888	888	888	888	888	888	888	888	888	888	888	888	888	888	888	888	888	888	888
1	29	1	1	888	888	888	4		6	7	3	4	3	3		2	888	888	2	1	2	888	888	888	888	888	888	888	888	888	888	888	888	888	888	888	888	888	888	888	888	888	888	888	888	888	888	888	888
1	37	1	1	888	888	888	4		6	7	3	3	3	8		2	888	888	3	2	3	888	888	888	888	888	888	888	888	888	888	888	888	888	888	888	888	888	888	888	888	888	888	888	888	888	888	888	888
1	27	1	1	888	888	888	4		4	7	3	2	2	4		2	888	888	1	2	3	888	888	888	888	888	888	888	888	888	888	888	888	888	888	888	888	888	888	888	888	888	888	888	888	888	888	888	888
1	21	1	1	888	888	888	3		6	7	3	2	3	8		2	888	888	4	1	3	888	888	888	888	888	888	888	888	888	888	888	888	888	888	888	888	888	888	888	888	888	888	888	888	888	888	888	888
1	38	1	1	888	888	888	4		6	7	3	4	3	4		2	888	888	4	1	3	888	888	888	888	888	888	888	888	888	888	888	888	888	888	888	888	888	888	888	888	888	888	888	888	888	888	888	888
1	23	1	1	888	888	888	4		6	7	3	1	3	4		2	888	888	4	1	2	888	888	888	888	888	888	888	888	888	888	888	888	888	888	888	888	888	888	888	888	888	888	888	888	888	888	888	888
1	46	1	1	888	888	888	2		4	7	3	4	3	8		2	888	888	3	#NULL!	3	888	888	888	888	888	888	888	888	888	888	888	888	888	888	888	888	888	888	888	888	888	888	888	888	888	888	888	888
1	38	1	1	888	888	888	3		6	7	3	4	3	4		2	888	888	1	1	3	888	888	888	888	888	888	888	888	888	888	888	888	888	888	888	888	888	888	888	888	888	888	888	888	888	888	888	888
1	35	1	1	888	888	888	3		5	7	3	5	2	5		2	888	888	3	1	3	888	888	888	888	888	888	888	888	888	888	888	888	888	888	888	888	888	888	888	888	888	888	888	888	888	888	888	888
1	47	1	1	888	888	888	4		6	7	3	7	3	4		2	888	888	4	1	3	888	888	888	888	888	888	888	888	888	888	888	888	888	888	888	888	888	888	888	888	888	888	888	888	888	888	888	888
1	56	1	1	888	888	888	4		4	7	3	6	2	4		2	888	888	1	1	3	888	888	888	888	888	888	888	888	888	888	888	888	888	888	888	888	888	888	888	888	888	888	888	888	888	888	888	888
1	28	1	1	888	888	888	3		5	7	3	4	3	8		2	888	888	1	1	3	888	888	888	888	888	888	888	888	888	888	888	888	888	888	888	888	888	888	888	888	888	888	888	888	888	888	888	888
1	25	1	2	Suiza	23	3	2		6	7	3	4	3	4		2	888	888	3	1	3	888	888	888	888	888	888	888	888	888	888	888	888	888	888	888	888	888	888	888	888	888	888	888	888	888	888	888	888
1	22	1	1	888	888	888	3		6	7	3	2	3	4		2	888	888	2	1	3	888	888	888	888	888	888	888	888	888	888	888	888	888	888	888	888	888	888	888	888	888	888	888	888	888	888	888	888
1	46	1	1	888	888	888	4		5	7	3	2	3	3		2	888	888	2	1	3	888	888	888	888	888	888	888	888	888	888	888	888	888	888	888	888	888	888	888	888	888	888	888	888	888	888	888	888
1	41	1	1	888	888	888	4		6	7	3	3	2	4		2	888	888	2	1	3	888	888	888	888	888	888	888	888	888	888	888	888	888	888	888	888	888	888	888	888	888	888	888	888	888	888	888	888
1	33	1	1	888	888	888	4		5	7	3	18	2	4		2	888	888	1	1	3	888	888	888	888	888	888	888	888	888	888	888	888	888	888	888	888	888	888	888	888	888	888	888	888	888	888	888	888
1	36	1	1	888	888	888	2		6	7	3	1	3	4		2	888	888	3	1	3	888	888	888	888	888	888	888	888	888	888	888	888	888	888	888	888	888	888	888	888	888	888	888	888	888	888	888	888
1	30	1	1	888	888	888	4		6	7	3	5	3	4		2	888	888	2	2	3	888	888	888	888	888	888	888	888	888	888	888	888	888	888	888	888	888	888	888	888	888	888	888	888	888	888	888	888
1	48	1	2	Mexico	11	3	4		5	7	3	9	3	5		2	888	888	2	1	3	888	888	888	888	888	888	888	888	888	888	888	888	888	888	888	888	888	888	888	888	888	888	888	888	888	888	888	888
1	26	1	1	888	888	888	4		5	7	3	1	3	5		2	888	888	1	1	3	888	888	888	888	888	888	888	888	888	888	888	888	888	888	888	888	888	888	888	888	888	888	888	888	888	888	888	888
1	30	1	1	888	888	888	3		5	7	3	3	1	10		2	888	888	1	1	3	888	888	888	888	888	888	888	888	888	888	888	888	888	888	888	888	888	888	888	888	888	888	888	888	888	888	888	888
1	25	1	1	888	888	888	4		6	7	3	3	3	2		2	888	888	4	1	3	888	888	888	888	888	888	888	888	888	888	888	888	888	888	888	888	888	888	888	888	888	888	888	888	888	888	888	888
1	25	1	1	888	888	888	3		6	7	3	2	3	8		2	888	888	3	1	3	888	888	888	888	888	888	888	888	888	888	888	888	888	888	888	888	888	888	888	888	888	888	888	888	888	888	888	888
1	25	1	1	888	888	888	4		3	7	3	8	2	4		2	888	888	3	1	2	888	888	888	888	888	888	888	888	888	888	888	888	888	888	888	888	888	888	888	888	888	888	888	888	888	888	888	888
1	34	1	1	888	888	888	4		6	7	3	15	3	5		2	888	888	3	3	3	888	888	888	888	888	888	888	888	888	888	888	888	888	888	888	888	888	888	888	888	888	888	888	888	888	888	888	888
1	34	3	1	888	888	888	2		5	7	3	5	3	3		2	888	888	1	1	3	888	888	888	888	888	888	888	888	888	888	888	888	888	888	888	888	888	888	888	888	888	888	888	888	888	888	888	888
1	44	1	1	888	888	888	3		5	7	3	15	3	4		2	888	888	4	1	3	888	888	888	888	888	888	888	888	888	888	888	888	888	888	888	888	888	888	888	888	888	888	888	888	888	888	888	888
1	35	1	1	888	888	888	3		6	7	3	18	2	10		2	888	888	1	1	3	888	888	888	888	888	888	888	888	888	888	888	888	888	888	888	888	888	888	888	888	888	888	888	888	888	888	888	888
1	33	1	1	888	888	888	4		6	7	3	1	2	4		2	888	888	2	1	3	888	888	888	888	888	888	888	888	888	888	888	888	888	888	888	888	888	888	888	888	888	888	888	888	888	888	888	888
1	20	1	1	888	888	888	3		6	7	3	6	2	10		2	888	888	1	1	3	888	888	888	888	888	888	888	888	888	888	888	888	888	888	888	888	888	888	888	888	888	888	888	888	888	888	888	888
1	31	1	1	888	888	888	4		6	7	3	9	2	10		2	888	888	1	1	3	888	888	888	888	888	888	888	888	888	888	888	888	888	888	888	888	888	888	888	888	888	888	888	888	888	888	888	888
1	56	1	1	888	888	888	3		6	7	3	23	3	8		2	888	888	2	1	2	888	888	888	888	888	888	888	888	888	888	888	888	888	888	888	888	888	888	888	888	888	888	888	888	888	888	888	888
1	30	1	1	888	888	888	3		5	7	3	2	3	4		2	888	888	1	1	3	888	888	888	888	888	888	888	888	888	888	888	888	888	888	888	888	888	888	888	888	888	888	888	888	888	888	888	888
1	32	1	1	888	888	888	3		5	7	3	3	2	8		2	888	888	4	1	3	888	888	888	888	888	888	888	888	888	888	888	888	888	888	888	888	888	888	888	888	888	888	888	888	888	888	888	888
1	30	1	1	888	888	888	4		6	7	3	1	2	4		2	888	888	1	1	3	888	888	888	888	888	888	888	888	888	888	888	888	888	888	888	888	888	888	888	888	888	888	888	888	888	888	888	888
1	48	1	1	888	888	888	4		5	7	3	2	3	4		2	888	888	2	2	3	888	888	888	888	888	888	888	888	888	888	888	888	888	888	888	888	888	888	888	888	888	888	888	888	888	888	888	888
1	27	1	1	888	888	888	3		5	7	3	10	1	4		2	888	888	2	2	3	888	888	888	888	888	888	888	888	888	888	888	888	888	888	888	888	888	888	888	888	888	888	888	888	888	888	888	888
1	37	1	1	888	888	888	4		6	7	3	6	2	4		2	888	888	3	1	3	888	888	888	888	888	888	888	888	888	888	888	888	888	888	888	888	888	888	888	888	888	888	888	888	888	888	888	888
1	58	1	1	888	888	888	1		6	7	3	16	3	8		2	888	888	2	1	3	888	888	888	888	888	888	888	888	888	888	888	888	888	888	888	888	888	888	888	888	888	888	888	888	888	888	888	888
1	19	1	1	888	888	888	3		6	7	3	1	3	4		2	888	888	2	1	3	888	888	888	888	888	888	888	888	888	888	888	888	888	888	888	888	888	888	888	888	888	888	888	888	888	888	888	888
1	20	1	1	888	888	888	4		6	7	3	20	1	8		2	888	888	1	1	3	888	888	888	888	888	888	888	888	888	888	888	888	888	888	888	888	888	888	888	888	888	888	888	888	888	888	888	888
1	32	1	1	888	888	888	3		6	7	3	1	3	4		2	888	888	2	1	2	888	888	888	888	888	888	888	888	888	888	888	888	888	888	888	888	888	888	888	888	888	888	888	888	888	888	888	888
1	28	1	1	888	888	888	3		6	7	3	1	2	3		2	888	888	3	1	3	888	888	888	888	888	888	888	888	888	888	888	888	888	888	888	888	888	888	888	888	888	888	888	888	888	888	888	888
1	40	3	2	francia	10	3	4		4	7	3	1	3	5		2	888	888	2	1	3	888	888	888	888	888	888	888	888	888	888	888	888	888	888	888	888	888	888	888	888	888	888	888	888	888	888	888	888
1	39	1	1	888	888	888	3		5	7	3	3	3	4		2	888	888	1	1	3	888	888	888	888	888	888	888	888	888	888	888	888	888	888	888	888	888	888	888	888	888	888	888	888	888	888	888	888
1	27	1	1	888	888	888	2		6	7	3	2	3	4		2	888	888	3	1	3	888	888	888	888	888	888	888	888	888	888	888	888	888	888	888	888	888	888	888	888	888	888	888	888	888	888	888	888
1	26	1	1	888	888	888	4		5	7	3	4	2	4		2	888	888	3	1	3	888	888	888	888	888	888	888	888	888	888	888	888	888	888	888	888	888	888	888	888	888	888	888	888	888	888	888	888
1	35	1	1	888	888	888	3		6	7	3	5	3	4		2	888	888	1	1	3	888	888	888	888	888	888	888	888	888	888	888	888	888	888	888	888	888	888	888	888	888	888	888	888	888	888	888	888
1	37	1	1	888	888	888	4		5	7	3	4	3	5		2	888	888	3	1	3	888	888	888	888	888	888	888	888	888	888	888	888	888	888	888	888	888	888	888	888	888	888	888	888	888	888	888	888
1	26	1	1	888	888	888	4		6	7	3	11	2	4		2	888	888	2	1	3	888	888	888	888	888	888	888	888	888	888	888	888	888	888	888	888	888	888	888	888	888	888	888	888	888	888	888	888
1	27	1	1	888	888	888	4		6	7	3	3	3	4		2	888	888	1	1	3	888	888	888	888	888	888	888	888	888	888	888	888	888	888	888	888	888	888	888	888	888	888	888	888	888	888	888	888
1	38	1	1	888	888	888	2		5	7	3	10	3	1		2	888	888	3	1	3	888	888	888	888	888	888	888	888	888	888	888	888	888	888	888	888	888	888	888	888	888	888	888	888	888	888	888	888
1	48	1	1	888	888	888	4		4	7	3	3	3	10		2	888	888	3	3	3	888	888	888	888	888	888	888	888	888	888	888	888	888	888	888	888	888	888	888	888	888	888	888	888	888	888	888	888
1	40	1	1	888	888	888	2		5	7	3	2	3	4		2	888	888	1	1	3	888	888	888	888	888	888	888	888	888	888	888	888	888	888	888	888	888	888	888	888	888	888	888	888	888	888	888	888
1	31	1	1	888	888	888	1		5	7	3	19	2	4		2	888	888	2	1	3	888	888	888	888	888	888	888	888	888	888	888	888	888	888	888	888	888	888	888	888	888	888	888	888	888	888	888	888
1	42	1	1	888	888	888	3		5	7	3	1	3	5		2	888	888	3	1	3	888	888	888	888	888	888	888	888	888	888	888	888	888	888	888	888	888	888	888	888	888	888	888	888	888	888	888	888
1	28	1	1	888	888	888	2		6	7	3	1	3	4		2	888	888	3	2	3	888	888	888	888	888	888	888	888	888	888	888	888	888	888	888	888	888	888	888	888	888	888	888	888	888	888	888	888
1	23	1	1	888	888	888	2		5	7	3	2	3	4		2	888	888	2	1	3	888	888	888	888	888	888	888	888	888	888	888	888	888	888	888	888	888	888	888	888	888	888	888	888	888	888	888	888
1	37	1	1	888	888	888	0	Formaci&#243;n Profesional Grado Superior	6	7	3	3	3	4		2	888	888	3	1	3	888	888	888	888	888	888	888	888	888	888	888	888	888	888	888	888	888	888	888	888	888	888	888	888	888	888	888	888
1	26	1	1	888	888	888	4		6	7	3	1	3	4		2	888	888	4	1	3	888	888	888	888	888	888	888	888	888	888	888	888	888	888	888	888	888	888	888	888	888	888	888	888	888	888	888	888
1	27	1	1	888	888	888	3		6	7	3	1	2	8		2	888	888	1	1	3	888	888	888	888	888	888	888	888	888	888	888	888	888	888	888	888	888	888	888	888	888	888	888	888	888	888	888	888
1	23	1	1	888	888	888	2		6	7	3	2	3	4		2	888	888	2	1	3	888	888	888	888	888	888	888	888	888	888	888	888	888	888	888	888	888	888	888	888	888	888	888	888	888	888	888	888
1	35	1	1	888	888	888	2		5	7	3	10	3	4		2	888	888	2	2	3	888	888	888	888	888	888	888	888	888	888	888	888	888	888	888	888	888	888	888	888	888	888	888	888	888	888	888	888
1	39	1	1	888	888	888	0	diplomatura	5	7	3	6	3	9		2	888	888	2	1	3	888	888	888	888	888	888	888	888	888	888	888	888	888	888	888	888	888	888	888	888	888	888	888	888	888	888	888	888
1	25	1	1	888	888	888	4		6	7	3	6	2	10		2	888	888	3	1	3	888	888	888	888	888	888	888	888	888	888	888	888	888	888	888	888	888	888	888	888	888	888	888	888	888	888	888	888
1	48	1	1	888	888	888	4		4	7	3	1	2	5		2	888	888	2	1	3	888	888	888	888	888	888	888	888	888	888	888	888	888	888	888	888	888	888	888	888	888	888	888	888	888	888	888	888
1	39	1	1	888	888	888	2		6	7	3	8	3	8		2	888	888	3	1	3	888	888	888	888	888	888	888	888	888	888	888	888	888	888	888	888	888	888	888	888	888	888	888	888	888	888	888	888
1	26	1	1	888	888	888	4		3	7	3	42	2	5		2	888	888	3	1	3	888	888	888	888	888	888	888	888	888	888	888	888	888	888	888	888	888	888	888	888	888	888	888	888	888	888	888	888
1	25	1	1	888	888	888	4		6	7	3	1	3	4		2	888	888	1	2	2	888	888	888	888	888	888	888	888	888	888	888	888	888	888	888	888	888	888	888	888	888	888	888	888	888	888	888	888
1	26	1	1	888	888	888	2		6	7	3	2	3	4		2	888	888	3	1	3	888	888	888	888	888	888	888	888	888	888	888	888	888	888	888	888	888	888	888	888	888	888	888	888	888	888	888	888
1	35	1	2	venezuela	9	3	4		6	7	3	1	3	8		2	888	888	1	2	2	888	888	888	888	888	888	888	888	888	888	888	888	888	888	888	888	888	888	888	888	888	888	888	888	888	888	888	888
1	18	1	1	888	888	888	3		6	7	3	9	2	4		2	888	888	3	1	3	888	888	888	888	888	888	888	888	888	888	888	888	888	888	888	888	888	888	888	888	888	888	888	888	888	888	888	888
1	18	1	1	888	888	888	3		6	7	3	2	2	8		2	888	888	3	1	3	888	888	888	888	888	888	888	888	888	888	888	888	888	888	888	888	888	888	888	888	888	888	888	888	888	888	888	888
1	29	1	1	888	888	888	2		5	7	3	7	3	4		2	888	888	4	2	3	888	888	888	888	888	888	888	888	888	888	888	888	888	888	888	888	888	888	888	888	888	888	888	888	888	888	888	888
1	23	1	1	888	888	888	3		3	7	3	2	3	4		2	888	888	3	2	3	888	888	888	888	888	888	888	888	888	888	888	888	888	888	888	888	888	888	888	888	888	888	888	888	888	888	888	888
1	21	1	2	Mexico	7	3	3		6	7	3	3	2	8		2	888	888	1	2	2	888	888	888	888	888	888	888	888	888	888	888	888	888	888	888	888	888	888	888	888	888	888	888	888	888	888	888	888
1	37	1	1	888	888	888	4		6	7	3	1	3	8		2	888	888	3	2	2	888	888	888	888	888	888	888	888	888	888	888	888	888	888	888	888	888	888	888	888	888	888	888	888	888	888	888	888
1	44	1	1	888	888	888	3		6	7	3	8	3	5		2	888	888	3	1	3	888	888	888	888	888	888	888	888	888	888	888	888	888	888	888	888	888	888	888	888	888	888	888	888	888	888	888	888
1	43	1	1	888	888	888	2		6	7	3	2	2	4		2	888	888	1	1	3	888	888	888	888	888	888	888	888	888	888	888	888	888	888	888	888	888	888	888	888	888	888	888	888	888	888	888	888
1	45	1	1	888	888	888	4		5	7	3	9	2	8		2	888	888	3	2	1	#NULL!	1	#NULL!	#NULL!	#NULL!	#NULL!	#NULL!		2	888	888	888	888	888	888	2	3	888	888	888	888	888	888	888	888	888	888	888
1	24	1	1	888	888	888	2		5	7	3	6	2	8		2	888	888	3	1	3	888	888	888	888	888	888	888	888	888	888	888	888	888	888	888	888	888	888	888	888	888	888	888	888	888	888	888	888
1	40	1	1	888	888	888	4		6	7	3	2	2	10		2	888	888	2	1	3	888	888	888	888	888	888	888	888	888	888	888	888	888	888	888	888	888	888	888	888	888	888	888	888	888	888	888	888
1	31	1	1	888	888	888	4		6	7	3	10	3	5		2	888	888	2	1	3	888	888	888	888	888	888	888	888	888	888	888	888	888	888	888	888	888	888	888	888	888	888	888	888	888	888	888	888
1	31	1	1	888	888	888	4		4	7	3	2	3	4		2	888	888	2	1	3	888	888	888	888	888	888	888	888	888	888	888	888	888	888	888	888	888	888	888	888	888	888	888	888	888	888	888	888
1	35	1	1	888	888	888	3		6	7	3	8	3	8		2	888	888	2	1	3	888	888	888	888	888	888	888	888	888	888	888	888	888	888	888	888	888	888	888	888	888	888	888	888	888	888	888	888
1	30	1	1	888	888	888	4		6	7	3	2	3	4		2	888	888	4	1	3	888	888	888	888	888	888	888	888	888	888	888	888	888	888	888	888	888	888	888	888	888	888	888	888	888	888	888	888
1	22	1	1	888	888	888	3		6	7	3	2	3	2		2	888	888	1	1	3	888	888	888	888	888	888	888	888	888	888	888	888	888	888	888	888	888	888	888	888	888	888	888	888	888	888	888	888
1	23	1	2	ARGENTINA	5	3	3		6	7	3	3	3	4		2	888	888	1	1	3	888	888	888	888	888	888	888	888	888	888	888	888	888	888	888	888	888	888	888	888	888	888	888	888	888	888	888	888
1	33	1	1	888	888	888	4		6	7	3	6	2	10		2	888	888	1	1	3	888	888	888	888	888	888	888	888	888	888	888	888	888	888	888	888	888	888	888	888	888	888	888	888	888	888	888	888
1	60	1	1	888	888	888	2		3	7	3	3	3	4		2	888	888	3	1	3	888	888	888	888	888	888	888	888	888	888	888	888	888	888	888	888	888	888	888	888	888	888	888	888	888	888	888	888
1	21	1	2	EEUU	2	2	4		4	7	3	1	2	8		2	888	888	3	2	3	888	888	888	888	888	888	888	888	888	888	888	888	888	888	888	888	888	888	888	888	888	888	888	888	888	888	888	888
1	32	1	1	888	888	888	3		6	7	3	5	3	4		2	888	888	2	1	2	888	888	888	888	888	888	888	888	888	888	888	888	888	888	888	888	888	888	888	888	888	888	888	888	888	888	888	888
1	26	1	1	888	888	888	2		4	7	3	3	3	4		2	888	888	3	1	3	888	888	888	888	888	888	888	888	888	888	888	888	888	888	888	888	888	888	888	888	888	888	888	888	888	888	888	888
1	24	1	1	888	888	888	4		5	7	3	1	3	4		2	888	888	1	1	3	888	888	888	888	888	888	888	888	888	888	888	888	888	888	888	888	888	888	888	888	888	888	888	888	888	888	888	888
1	47	1	1	888	888	888	4		5	7	3	3	3	10		2	888	888	2	1	3	888	888	888	888	888	888	888	888	888	888	888	888	888	888	888	888	888	888	888	888	888	888	888	888	888	888	888	888
1	22	1	1	888	888	888	4		6	7	3	1	3	4		2	888	888	3	1	3	888	888	888	888	888	888	888	888	888	888	888	888	888	888	888	888	888	888	888	888	888	888	888	888	888	888	888	888
#NULL!	26	1	1	888	888	888	2		6	7	3	36	3	4		2	888	888	2	2	3	888	888	888	888	888	888	888	888	888	888	888	888	888	888	888	888	888	888	888	888	888	888	888	888	888	888	888	888
1	36	1	2	colombia	5	3	3		4	7	3	7	3	1		2	888	888	2	1	3	888	888	888	888	888	888	888	888	888	888	888	888	888	888	888	888	888	888	888	888	888	888	888	888	888	888	888	888
1	21	1	2	Ecuador	8	3	2		4	7	3	2	3	4		2	888	888	1	1	3	888	888	888	888	888	888	888	888	888	888	888	888	888	888	888	888	888	888	888	888	888	888	888	888	888	888	888	888
1	19	1	1	888	888	888	2		5	7	3	2	3	4		2	888	888	2	1	3	888	888	888	888	888	888	888	888	888	888	888	888	888	888	888	888	888	888	888	888	888	888	888	888	888	888	888	888
1	33	1	1	888	888	888	4		5	7	3	2	3	9		2	888	888	1	1	3	888	888	888	888	888	888	888	888	888	888	888	888	888	888	888	888	888	888	888	888	888	888	888	888	888	888	888	888
1	28	1	1	888	888	888	4		6	7	3	2	3	5		2	888	888	2	1	1	#NULL!	1	#NULL!	#NULL!	#NULL!	#NULL!	#NULL!		2	888	888	888	888	888	888	2	3	888	888	888	888	888	888	888	888	888	888	888
1	25	1	1	888	888	888	4		6	7	3	2	3	8		2	888	888	2	2	3	888	888	888	888	888	888	888	888	888	888	888	888	888	888	888	888	888	888	888	888	888	888	888	888	888	888	888	888
1	32	1	2	brasil	5	3	3		4	7	3	3	2	4		2	888	888	1	1	3	888	888	888	888	888	888	888	888	888	888	888	888	888	888	888	888	888	888	888	888	888	888	888	888	888	888	888	888
1	51	1	1	888	888	888	4		6	7	3	14	1	4		2	888	888	2	2	3	888	888	888	888	888	888	888	888	888	888	888	888	888	888	888	888	888	888	888	888	888	888	888	888	888	888	888	888
1	38	1	2	rep. dominicana	7	3	4		5	7	3	5	2	5		2	888	888	1	#NULL!	3	888	888	888	888	888	888	888	888	888	888	888	888	888	888	888	888	888	888	888	888	888	888	888	888	888	888	888	888
1	23	1	1	888	888	888	4		6	7	3	5	1	8		2	888	888	3	3	3	888	888	888	888	888	888	888	888	888	888	888	888	888	888	888	888	888	888	888	888	888	888	888	888	888	888	888	888
1	29	1	1	888	888	888	3		6	7	3	2	3	4		2	888	888	2	1	3	888	888	888	888	888	888	888	888	888	888	888	888	888	888	888	888	888	888	888	888	888	888	888	888	888	888	888	888
1	35	1	2	Venezuela	4	2	3		5	7	3	4	3	8		2	888	888	2	1	3	888	888	888	888	888	888	888	888	888	888	888	888	888	888	888	888	888	888	888	888	888	888	888	888	888	888	888	888
1	18	1	1	888	888	888	3		6	7	3	2	2	8		2	888	888	2	1	3	888	888	888	888	888	888	888	888	888	888	888	888	888	888	888	888	888	888	888	888	888	888	888	888	888	888	888	888
1	46	1	2	uruguay	38	3	4		5	7	3	6	2	5		2	888	888	1	2	2	888	888	888	888	888	888	888	888	888	888	888	888	888	888	888	888	888	888	888	888	888	888	888	888	888	888	888	888
1	51	1	1	888	888	888	4		5	7	3	7	3	1		2	888	888	3	1	3	888	888	888	888	888	888	888	888	888	888	888	888	888	888	888	888	888	888	888	888	888	888	888	888	888	888	888	888
1	34	1	1	888	888	888	3		6	7	3	18	2	4		2	888	888	2	1	3	888	888	888	888	888	888	888	888	888	888	888	888	888	888	888	888	888	888	888	888	888	888	888	888	888	888	888	888
1	25	1	1	888	888	888	4		6	7	3	18	2	4		2	888	888	3	1	3	888	888	888	888	888	888	888	888	888	888	888	888	888	888	888	888	888	888	888	888	888	888	888	888	888	888	888	888
1	22	1	1	888	888	888	3		6	7	3	1	3	4		2	888	888	2	1	3	888	888	888	888	888	888	888	888	888	888	888	888	888	888	888	888	888	888	888	888	888	888	888	888	888	888	888	888
1	36	1	1	888	888	888	3		6	7	3	6	3	4		2	888	888	3	1	3	888	888	888	888	888	888	888	888	888	888	888	888	888	888	888	888	888	888	888	888	888	888	888	888	888	888	888	888
1	26	1	1	888	888	888	2		5	7	3	2	3	4		2	888	888	1	1	3	888	888	888	888	888	888	888	888	888	888	888	888	888	888	888	888	888	888	888	888	888	888	888	888	888	888	888	888
1	45	1	1	888	888	888	2		5	7	3	24	3	1		2	888	888	1	2	2	888	888	888	888	888	888	888	888	888	888	888	888	888	888	888	888	888	888	888	888	888	888	888	888	888	888	888	888
1	46	1	1	888	888	888	2		6	7	3	8	2	4		2	888	888	1	1	3	888	888	888	888	888	888	888	888	888	888	888	888	888	888	888	888	888	888	888	888	888	888	888	888	888	888	888	888
1	28	1	1	888	888	888	4		3	7	3	3	2	1		2	888	888	3	1	3	888	888	888	888	888	888	888	888	888	888	888	888	888	888	888	888	888	888	888	888	888	888	888	888	888	888	888	888
1	30	1	1	888	888	888	3		6	7	3	2	3	4		2	888	888	3	1	3	888	888	888	888	888	888	888	888	888	888	888	888	888	888	888	888	888	888	888	888	888	888	888	888	888	888	888	888
1	19	1	1	888	888	888	4		6	7	3	6	2	8		2	888	888	2	1	3	888	888	888	888	888	888	888	888	888	888	888	888	888	888	888	888	888	888	888	888	888	888	888	888	888	888	888	888
1	23	1	1	888	888	888	4		6	7	3	10	2	4		2	888	888	1	1	3	888	888	888	888	888	888	888	888	888	888	888	888	888	888	888	888	888	888	888	888	888	888	888	888	888	888	888	888
1	42	1	1	888	888	888	4		3	7	3	11	2	8		2	888	888	2	1	3	888	888	888	888	888	888	888	888	888	888	888	888	888	888	888	888	888	888	888	888	888	888	888	888	888	888	888	888
1	27	1	1	888	888	888	3		6	7	3	5	3	4		2	888	888	3	1	3	888	888	888	888	888	888	888	888	888	888	888	888	888	888	888	888	888	888	888	888	888	888	888	888	888	888	888	888
1	22	1	1	888	888	888	3		6	7	3	20	1	10		2	888	888	3	1	3	888	888	888	888	888	888	888	888	888	888	888	888	888	888	888	888	888	888	888	888	888	888	888	888	888	888	888	888
1	20	1	1	888	888	888	2		6	7	3	2	2	5		2	888	888	2	1	3	888	888	888	888	888	888	888	888	888	888	888	888	888	888	888	888	888	888	888	888	888	888	888	888	888	888	888	888
1	30	1	2	Libano	4	3	4		4	7	3	1	3	8		2	888	888	1	1	3	888	888	888	888	888	888	888	888	888	888	888	888	888	888	888	888	888	888	888	888	888	888	888	888	888	888	888	888
1	43	1	1	888	888	888	4		4	7	3	1	3	3		2	888	888	3	1	3	888	888	888	888	888	888	888	888	888	888	888	888	888	888	888	888	888	888	888	888	888	888	888	888	888	888	888	888
1	20	1	1	888	888	888	2		6	7	3	2	3	3		2	888	888	3	1	3	888	888	888	888	888	888	888	888	888	888	888	888	888	888	888	888	888	888	888	888	888	888	888	888	888	888	888	888
1	23	1	1	888	888	888	3		5	7	3	3	3	4		2	888	888	2	2	2	888	888	888	888	888	888	888	888	888	888	888	888	888	888	888	888	888	888	888	888	888	888	888	888	888	888	888	888
1	34	1	1	888	888	888	4		6	7	3	4	3	1		2	888	888	4	1	3	888	888	888	888	888	888	888	888	888	888	888	888	888	888	888	888	888	888	888	888	888	888	888	888	888	888	888	888
1	26	1	1	888	888	888	4		6	7	3	5	2	4		2	888	888	2	1	3	888	888	888	888	888	888	888	888	888	888	888	888	888	888	888	888	888	888	888	888	888	888	888	888	888	888	888	888
1	25	1	1	888	888	888	4		6	7	3	2	3	4		2	888	888	2	3	3	888	888	888	888	888	888	888	888	888	888	888	888	888	888	888	888	888	888	888	888	888	888	888	888	888	888	888	888
1	37	1	1	888	888	888	4		6	7	3	1	3	5		2	888	888	1	1	3	888	888	888	888	888	888	888	888	888	888	888	888	888	888	888	888	888	888	888	888	888	888	888	888	888	888	888	888
1	28	1	1	888	888	888	3		6	7	3	1	3	10		2	888	888	1	1	3	888	888	888	888	888	888	888	888	888	888	888	888	888	888	888	888	888	888	888	888	888	888	888	888	888	888	888	888
1	26	1	1	888	888	888	2		6	7	3	2	3	4		2	888	888	4	1	3	888	888	888	888	888	888	888	888	888	888	888	888	888	888	888	888	888	888	888	888	888	888	888	888	888	888	888	888
1	37	1	2	brasil	5	3	0	DOCTORADO	6	7	3	3	3	1		2	888	888	1	1	3	888	888	888	888	888	888	888	888	888	888	888	888	888	888	888	888	888	888	888	888	888	888	888	888	888	888	888	888
1	39	1	1	888	888	888	4		6	7	3	6	2	8		2	888	888	1	1	3	888	888	888	888	888	888	888	888	888	888	888	888	888	888	888	888	888	888	888	888	888	888	888	888	888	888	888	888
1	30	1	1	888	888	888	4		6	7	3	4	3	3		2	888	888	2	1	3	888	888	888	888	888	888	888	888	888	888	888	888	888	888	888	888	888	888	888	888	888	888	888	888	888	888	888	888
1	28	1	2	colonbia	0	1	2		5	7	3	1	3	#NULL!		2	888	888	1	1	3	888	888	888	888	888	888	888	888	888	888	888	888	888	888	888	888	888	888	888	888	888	888	888	888	888	888	888	888
1	20	1	1	888	888	888	3		6	7	3	2	2	10		2	888	888	3	3	2	888	888	888	888	888	888	888	888	888	888	888	888	888	888	888	888	888	888	888	888	888	888	888	888	888	888	888	888
1	36	1	1	888	888	888	4		6	7	3	5	2	8		2	888	888	4	1	3	888	888	888	888	888	888	888	888	888	888	888	888	888	888	888	888	888	888	888	888	888	888	888	888	888	888	888	888
1	28	1	1	888	888	888	3		6	7	3	16	3	4		2	888	888	4	1	3	888	888	888	888	888	888	888	888	888	888	888	888	888	888	888	888	888	888	888	888	888	888	888	888	888	888	888	888
1	34	1	1	888	888	888	3		5	7	3	8	3	4		2	888	888	2	2	2	888	888	888	888	888	888	888	888	888	888	888	888	888	888	888	888	888	888	888	888	888	888	888	888	888	888	888	888
1	37	1	1	888	888	888	3		6	7	3	15	3	1		2	888	888	1	1	3	888	888	888	888	888	888	888	888	888	888	888	888	888	888	888	888	888	888	888	888	888	888	888	888	888	888	888	888
1	30	1	1	888	888	888	4		6	7	3	8	2	4		2	888	888	4	2	3	888	888	888	888	888	888	888	888	888	888	888	888	888	888	888	888	888	888	888	888	888	888	888	888	888	888	888	888
1	31	1	1	888	888	888	4		6	7	3	3	3	5		2	888	888	2	1	2	888	888	888	888	888	888	888	888	888	888	888	888	888	888	888	888	888	888	888	888	888	888	888	888	888	888	888	888
1	31	1	1	888	888	888	3		5	7	3	1	3	8		2	888	888	2	1	2	888	888	888	888	888	888	888	888	888	888	888	888	888	888	888	888	888	888	888	888	888	888	888	888	888	888	888	888
1	33	1	1	888	888	888	4		6	7	3	3	3	9		2	888	888	3	1	3	888	888	888	888	888	888	888	888	888	888	888	888	888	888	888	888	888	888	888	888	888	888	888	888	888	888	888	888
1	24	1	1	888	888	888	2		6	7	3	1	3	4		2	888	888	1	1	3	888	888	888	888	888	888	888	888	888	888	888	888	888	888	888	888	888	888	888	888	888	888	888	888	888	888	888	888
1	32	1	2	Suiza	19	3	3		4	7	3	1	3	4		2	888	888	1	1	3	888	888	888	888	888	888	888	888	888	888	888	888	888	888	888	888	888	888	888	888	888	888	888	888	888	888	888	888
1	39	1	1	888	888	888	4		6	7	3	4	1	3		2	888	888	1	1	1	#NULL!	1	#NULL!	#NULL!	#NULL!	#NULL!	#NULL!		2	888	888	888	888	888	888	2	3	888	888	888	888	888	888	888	888	888	888	888
1	30	1	2	italia	5	3	3		6	7	3	8	3	1		2	888	888	1	3	3	888	888	888	888	888	888	888	888	888	888	888	888	888	888	888	888	888	888	888	888	888	888	888	888	888	888	888	888
1	22	1	1	888	888	888	4		6	7	3	5	3	4		2	888	888	5	3	3	888	888	888	888	888	888	888	888	888	888	888	888	888	888	888	888	888	888	888	888	888	888	888	888	888	888	888	888
1	20	1	1	888	888	888	2		6	7	3	2	2	1		2	888	888	1	1	2	888	888	888	888	888	888	888	888	888	888	888	888	888	888	888	888	888	888	888	888	888	888	888	888	888	888	888	888
1	31	1	2	venezuela	8	3	4		5	7	3	10	3	5		2	888	888	3	1	3	888	888	888	888	888	888	888	888	888	888	888	888	888	888	888	888	888	888	888	888	888	888	888	888	888	888	888	888
1	49	1	1	888	888	888	4		5	7	3	20	2	5		2	888	888	2	1	3	888	888	888	888	888	888	888	888	888	888	888	888	888	888	888	888	888	888	888	888	888	888	888	888	888	888	888	888
1	46	1	1	888	888	888	1		5	7	3	2	2	4		2	888	888	1	1	3	888	888	888	888	888	888	888	888	888	888	888	888	888	888	888	888	888	888	888	888	888	888	888	888	888	888	888	888
1	29	1	1	888	888	888	4		5	7	3	6	2	4		2	888	888	4	1	3	888	888	888	888	888	888	888	888	888	888	888	888	888	888	888	888	888	888	888	888	888	888	888	888	888	888	888	888
1	53	1	1	888	888	888	3		4	7	3	4	2	5		2	888	888	1	1	3	888	888	888	888	888	888	888	888	888	888	888	888	888	888	888	888	888	888	888	888	888	888	888	888	888	888	888	888
1	38	1	2	brazil	8	3	3		5	7	3	1	2	1		2	888	888	1	1	1	#NULL!	#NULL!	#NULL!	1	#NULL!	#NULL!	#NULL!		2	888	888	888	888	888	888	2	3	888	888	888	888	888	888	888	888	888	888	888
1	33	1	2	Rumania	7	3	3		6	7	3	2	3	3		2	888	888	2	1	3	888	888	888	888	888	888	888	888	888	888	888	888	888	888	888	888	888	888	888	888	888	888	888	888	888	888	888	888
1	36	1	1	888	888	888	4		6	7	3	4	3	1		2	888	888	3	1	3	888	888	888	888	888	888	888	888	888	888	888	888	888	888	888	888	888	888	888	888	888	888	888	888	888	888	888	888
1	24	1	1	888	888	888	4		6	7	3	3	3	4		2	888	888	3	1	3	888	888	888	888	888	888	888	888	888	888	888	888	888	888	888	888	888	888	888	888	888	888	888	888	888	888	888	888
1	31	1	1	888	888	888	3		5	7	3	5	3	4		2	888	888	4	1	3	888	888	888	888	888	888	888	888	888	888	888	888	888	888	888	888	888	888	888	888	888	888	888	888	888	888	888	888
1	22	1	2	cuba	10	2	4		3	7	3	5	3	1		2	888	888	2	1	3	888	888	888	888	888	888	888	888	888	888	888	888	888	888	888	888	888	888	888	888	888	888	888	888	888	888	888	888
1	31	1	1	888	888	888	4		6	7	3	3	3	4		2	888	888	4	1	3	888	888	888	888	888	888	888	888	888	888	888	888	888	888	888	888	888	888	888	888	888	888	888	888	888	888	888	888
#NULL!	31	1	1	888	888	888	4		4	7	3	7	2	9		2	888	888	3	2	2	888	888	888	888	888	888	888	888	888	888	888	888	888	888	888	888	888	888	888	888	888	888	888	888	888	888	888	888
1	29	1	1	888	888	888	3		6	7	3	2	3	4		2	888	888	3	1	3	888	888	888	888	888	888	888	888	888	888	888	888	888	888	888	888	888	888	888	888	888	888	888	888	888	888	888	888
1	36	1	1	888	888	888	0	formacion profesional	6	7	3	10	3	8		2	888	888	3	1	3	888	888	888	888	888	888	888	888	888	888	888	888	888	888	888	888	888	888	888	888	888	888	888	888	888	888	888	888
1	24	1	1	888	888	888	4		6	7	3	2	3	3		2	888	888	2	1	1	#NULL!	1	#NULL!	#NULL!	#NULL!	#NULL!	#NULL!		2	888	888	888	888	888	888	2	3	888	888	888	888	888	888	888	888	888	888	888
1	21	1	1	888	888	888	2		6	7	3	2	3	10		2	888	888	2	1	3	888	888	888	888	888	888	888	888	888	888	888	888	888	888	888	888	888	888	888	888	888	888	888	888	888	888	888	888
1	20	1	1	888	888	888	3		6	7	3	1	3	7		2	888	888	1	1	3	888	888	888	888	888	888	888	888	888	888	888	888	888	888	888	888	888	888	888	888	888	888	888	888	888	888	888	888
1	50	1	1	888	888	888	3		6	7	3	1	3	8		2	888	888	3	2	2	888	888	888	888	888	888	888	888	888	888	888	888	888	888	888	888	888	888	888	888	888	888	888	888	888	888	888	888
1	23	1	1	888	888	888	2		6	7	3	12	2	4		2	888	888	4	1	3	888	888	888	888	888	888	888	888	888	888	888	888	888	888	888	888	888	888	888	888	888	888	888	888	888	888	888	888
1	55	1	1	888	888	888	4		6	7	3	2	3	3		2	888	888	4	1	3	888	888	888	888	888	888	888	888	888	888	888	888	888	888	888	888	888	888	888	888	888	888	888	888	888	888	888	888
1	29	1	1	888	888	888	3		6	7	3	2	3	4		2	888	888	4	1	3	888	888	888	888	888	888	888	888	888	888	888	888	888	888	888	888	888	888	888	888	888	888	888	888	888	888	888	888
1	23	1	1	888	888	888	4		5	7	3	4	2	10		2	888	888	2	1	3	888	888	888	888	888	888	888	888	888	888	888	888	888	888	888	888	888	888	888	888	888	888	888	888	888	888	888	888
1	34	1	2	italia	2	2	3		5	7	3	3	3	5		2	888	888	1	1	3	888	888	888	888	888	888	888	888	888	888	888	888	888	888	888	888	888	888	888	888	888	888	888	888	888	888	888	888
1	24	1	2	Francia	1	3	4		6	7	3	4	3	4		2	888	888	1	2	3	888	888	888	888	888	888	888	888	888	888	888	888	888	888	888	888	888	888	888	888	888	888	888	888	888	888	888	888
1	33	1	2	lituania	5	3	4		6	7	3	1	3	4		2	888	888	1	1	3	888	888	888	888	888	888	888	888	888	888	888	888	888	888	888	888	888	888	888	888	888	888	888	888	888	888	888	888
1	51	1	1	888	888	888	3		6	7	3	1	3	4		2	888	888	2	2	3	888	888	888	888	888	888	888	888	888	888	888	888	888	888	888	888	888	888	888	888	888	888	888	888	888	888	888	888
1	33	1	1	888	888	888	3		5	7	3	1	3	4		2	888	888	1	2	3	888	888	888	888	888	888	888	888	888	888	888	888	888	888	888	888	888	888	888	888	888	888	888	888	888	888	888	888
1	34	1	1	888	888	888	3		6	7	3	2	3	10		2	888	888	2	2	3	888	888	888	888	888	888	888	888	888	888	888	888	888	888	888	888	888	888	888	888	888	888	888	888	888	888	888	888
1	26	1	1	888	888	888	4		6	7	3	5	3	4		2	888	888	1	1	2	888	888	888	888	888	888	888	888	888	888	888	888	888	888	888	888	888	888	888	888	888	888	888	888	888	888	888	888
1	28	1	1	888	888	888	2		6	7	3	2	3	4		2	888	888	3	1	3	888	888	888	888	888	888	888	888	888	888	888	888	888	888	888	888	888	888	888	888	888	888	888	888	888	888	888	888
1	33	1	1	888	888	888	3		6	7	3	1	3	8		2	888	888	2	1	3	888	888	888	888	888	888	888	888	888	888	888	888	888	888	888	888	888	888	888	888	888	888	888	888	888	888	888	888
#NULL!		1	1	888	888	888	3		6	7	3	8	3	4		2	888	888	2	1	3	888	888	888	888	888	888	888	888	888	888	888	888	888	888	888	888	888	888	888	888	888	888	888	888	888	888	888	888
1	24	1	1	888	888	888	4		6	7	3	2	3	4		2	888	888	2	1	3	888	888	888	888	888	888	888	888	888	888	888	888	888	888	888	888	888	888	888	888	888	888	888	888	888	888	888	888
1	33	1	2	alemania	10	1	4		6	7	3	4	3	10		2	888	888	1	3	1	#NULL!	#NULL!	#NULL!	#NULL!	1	#NULL!	#NULL!		2	888	888	888	888	888	888	2	3	888	888	888	888	888	888	888	888	888	888	888
1	25	1	1	888	888	888	3		6	7	3	7	3	4		2	888	888	4	1	3	888	888	888	888	888	888	888	888	888	888	888	888	888	888	888	888	888	888	888	888	888	888	888	888	888	888	888	888
1	22	1	1	888	888	888	4		6	7	3	4	3	8		2	888	888	2	1	3	888	888	888	888	888	888	888	888	888	888	888	888	888	888	888	888	888	888	888	888	888	888	888	888	888	888	888	888
1	32	1	1	888	888	888	4		6	7	3	6	3	4		2	888	888	2	1	3	888	888	888	888	888	888	888	888	888	888	888	888	888	888	888	888	888	888	888	888	888	888	888	888	888	888	888	888
1	48	1	1	888	888	888	3		6	7	3	18	3	4		2	888	888	3	1	3	888	888	888	888	888	888	888	888	888	888	888	888	888	888	888	888	888	888	888	888	888	888	888	888	888	888	888	888
1	18	1	1	888	888	888	3		6	7	3	4	2	4		2	888	888	2	1	3	888	888	888	888	888	888	888	888	888	888	888	888	888	888	888	888	888	888	888	888	888	888	888	888	888	888	888	888
1	22	1	1	888	888	888	3		6	7	3	2	3	8		2	888	888	4	1	3	888	888	888	888	888	888	888	888	888	888	888	888	888	888	888	888	888	888	888	888	888	888	888	888	888	888	888	888
1	22	1	1	888	888	888	3		5	7	3	6	2	4		2	888	888	1	1	3	888	888	888	888	888	888	888	888	888	888	888	888	888	888	888	888	888	888	888	888	888	888	888	888	888	888	888	888
1	29	1	1	888	888	888	4		4	7	3	4	3	3		2	888	888	3	1	3	888	888	888	888	888	888	888	888	888	888	888	888	888	888	888	888	888	888	888	888	888	888	888	888	888	888	888	888
1	31	1	1	888	888	888	3		6	7	3	3	3	4		2	888	888	2	1	3	888	888	888	888	888	888	888	888	888	888	888	888	888	888	888	888	888	888	888	888	888	888	888	888	888	888	888	888
1	26	1	1	888	888	888	0	fp 2	6	7	3	3	3	8		2	888	888	4	1	3	888	888	888	888	888	888	888	888	888	888	888	888	888	888	888	888	888	888	888	888	888	888	888	888	888	888	888	888
1	34	1	1	888	888	888	3		6	7	3	8	3	9		2	888	888	3	1	3	888	888	888	888	888	888	888	888	888	888	888	888	888	888	888	888	888	888	888	888	888	888	888	888	888	888	888	888
1	32	1	1	888	888	888	4		6	7	3	2	3	4		2	888	888	1	1	3	888	888	888	888	888	888	888	888	888	888	888	888	888	888	888	888	888	888	888	888	888	888	888	888	888	888	888	888
1	30	1	2	cuba	5	3	4		4	7	3	6	3	8		2	888	888	1	1	1	#NULL!	1	#NULL!	#NULL!	#NULL!	#NULL!	#NULL!		1	2	1	#NULL!	#NULL!	#NULL!	#NULL!	2	1	6	2	1		1	1	1	1	1	888	1
1	22	1	1	888	888	888	4		5	7	3	1	3	1		2	888	888	2	1	3	888	888	888	888	888	888	888	888	888	888	888	888	888	888	888	888	888	888	888	888	888	888	888	888	888	888	888	888
1	28	1	1	888	888	888	4		5	7	3	1	3	8		2	888	888	2	1	3	888	888	888	888	888	888	888	888	888	888	888	888	888	888	888	888	888	888	888	888	888	888	888	888	888	888	888	888
1	34	1	1	888	888	888	4		6	7	3	2	3	4		2	888	888	1	2	2	888	888	888	888	888	888	888	888	888	888	888	888	888	888	888	888	888	888	888	888	888	888	888	888	888	888	888	888
1	37	1	1	888	888	888	3		6	7	3	5	3	8		2	888	888	1	1	3	888	888	888	888	888	888	888	888	888	888	888	888	888	888	888	888	888	888	888	888	888	888	888	888	888	888	888	888
1	25	1	1	888	888	888	1		5	7	3	5	2	4		2	888	888	2	1	3	888	888	888	888	888	888	888	888	888	888	888	888	888	888	888	888	888	888	888	888	888	888	888	888	888	888	888	888
1	25	1	1	888	888	888	4		6	7	3	5	2	4		2	888	888	1	1	3	888	888	888	888	888	888	888	888	888	888	888	888	888	888	888	888	888	888	888	888	888	888	888	888	888	888	888	888
1	18	1	1	888	888	888	3		5	7	3	2	1	4		2	888	888	3	2	3	888	888	888	888	888	888	888	888	888	888	888	888	888	888	888	888	888	888	888	888	888	888	888	888	888	888	888	888
1	18	1	1	888	888	888	3		6	7	3	2	2	4		2	888	888	1	1	3	888	888	888	888	888	888	888	888	888	888	888	888	888	888	888	888	888	888	888	888	888	888	888	888	888	888	888	888
1	20	1	1	888	888	888	3		6	7	3	1	3	4		2	888	888	2	1	3	888	888	888	888	888	888	888	888	888	888	888	888	888	888	888	888	888	888	888	888	888	888	888	888	888	888	888	888
1	37	1	1	888	888	888	2		6	7	3	1	2	8		2	888	888	1	1	3	888	888	888	888	888	888	888	888	888	888	888	888	888	888	888	888	888	888	888	888	888	888	888	888	888	888	888	888
1	32	1	1	888	888	888	4		5	7	3	18	2	6		2	888	888	1	1	3	888	888	888	888	888	888	888	888	888	888	888	888	888	888	888	888	888	888	888	888	888	888	888	888	888	888	888	888
1	23	1	1	888	888	888	4		6	7	3	1	3	4		2	888	888	3	1	3	888	888	888	888	888	888	888	888	888	888	888	888	888	888	888	888	888	888	888	888	888	888	888	888	888	888	888	888
1	24	1	1	888	888	888	3		6	7	3	4	2	4		2	888	888	1	1	3	888	888	888	888	888	888	888	888	888	888	888	888	888	888	888	888	888	888	888	888	888	888	888	888	888	888	888	888
1	31	1	1	888	888	888	4		6	7	3	3	2	4		2	888	888	5	1	3	888	888	888	888	888	888	888	888	888	888	888	888	888	888	888	888	888	888	888	888	888	888	888	888	888	888	888	888
1	24	1	1	888	888	888	4		5	7	3	2	3	4		2	888	888	2	1	3	888	888	888	888	888	888	888	888	888	888	888	888	888	888	888	888	888	888	888	888	888	888	888	888	888	888	888	888
1	36	1	1	888	888	888	3		6	7	3	4	3	4		2	888	888	2	1	2	888	888	888	888	888	888	888	888	888	888	888	888	888	888	888	888	888	888	888	888	888	888	888	888	888	888	888	888
1	40	1	1	888	888	888	1		5	7	3	4	3	5		2	888	888	1	1	1	#NULL!	1	1	#NULL!	1	#NULL!	#NULL!		2	888	888	888	888	888	888	2	3	888	888	888	888	888	888	888	888	888	888	888
1	30	1	1	888	888	888	2		6	7	3	1	3	8		2	888	888	3	2	3	888	888	888	888	888	888	888	888	888	888	888	888	888	888	888	888	888	888	888	888	888	888	888	888	888	888	888	888
1	23	1	1	888	888	888	3		6	7	3	1	3	4		2	888	888	1	1	3	888	888	888	888	888	888	888	888	888	888	888	888	888	888	888	888	888	888	888	888	888	888	888	888	888	888	888	888
1	20	1	1	888	888	888	3		5	7	3	10	2	4		2	888	888	2	1	3	888	888	888	888	888	888	888	888	888	888	888	888	888	888	888	888	888	888	888	888	888	888	888	888	888	888	888	888
1	33	1	2	Portugal	7	3	4		5	7	3	3	3	8		2	888	888	3	2	3	888	888	888	888	888	888	888	888	888	888	888	888	888	888	888	888	888	888	888	888	888	888	888	888	888	888	888	888
1	29	1	1	888	888	888	4		6	7	3	3	3	5		2	888	888	1	2	2	888	888	888	888	888	888	888	888	888	888	888	888	888	888	888	888	888	888	888	888	888	888	888	888	888	888	888	888
1	66	1	1	888	888	888	4		6	7	3	10	3	8		2	888	888	5	1	3	888	888	888	888	888	888	888	888	888	888	888	888	888	888	888	888	888	888	888	888	888	888	888	888	888	888	888	888
1	35	1	1	888	888	888	4		5	7	3	3	3	10		2	888	888	4	1	3	888	888	888	888	888	888	888	888	888	888	888	888	888	888	888	888	888	888	888	888	888	888	888	888	888	888	888	888
1	23	1	1	888	888	888	3		6	7	3	4	2	10		2	888	888	1	1	1	#NULL!	1	1	#NULL!	#NULL!	#NULL!	#NULL!		2	888	888	888	888	888	888	2	3	888	888	888	888	888	888	888	888	888	888	888
1	33	1	1	888	888	888	4		6	7	3	1	3	5		2	888	888	2	1	3	888	888	888	888	888	888	888	888	888	888	888	888	888	888	888	888	888	888	888	888	888	888	888	888	888	888	888	888
1	27	1	1	888	888	888	3		5	7	3	6	3	2		2	888	888	3	3	3	888	888	888	888	888	888	888	888	888	888	888	888	888	888	888	888	888	888	888	888	888	888	888	888	888	888	888	888
1	27	1	1	888	888	888	4		6	7	3	3	2	4		2	888	888	1	1	3	888	888	888	888	888	888	888	888	888	888	888	888	888	888	888	888	888	888	888	888	888	888	888	888	888	888	888	888
1	36	1	1	888	888	888	4		6	7	3	8	3	4		2	888	888	3	1	3	888	888	888	888	888	888	888	888	888	888	888	888	888	888	888	888	888	888	888	888	888	888	888	888	888	888	888	888
1	24	1	2	colombia	9	3	4		6	7	3	4	3	4		2	888	888	2	1	3	888	888	888	888	888	888	888	888	888	888	888	888	888	888	888	888	888	888	888	888	888	888	888	888	888	888	888	888
1	24	1	1	888	888	888	4		6	7	3	4	3	8		2	888	888	3	1	3	888	888	888	888	888	888	888	888	888	888	888	888	888	888	888	888	888	888	888	888	888	888	888	888	888	888	888	888
1	20	1	1	888	888	888	3		6	7	3	4	2	8		2	888	888	2	1	3	888	888	888	888	888	888	888	888	888	888	888	888	888	888	888	888	888	888	888	888	888	888	888	888	888	888	888	888
1	21	1	1	888	888	888	4		6	7	3	1	3	4		2	888	888	2	3	3	888	888	888	888	888	888	888	888	888	888	888	888	888	888	888	888	888	888	888	888	888	888	888	888	888	888	888	888
1	33	1	1	888	888	888	4		6	7	3	6	2	1		2	888	888	3	1	3	888	888	888	888	888	888	888	888	888	888	888	888	888	888	888	888	888	888	888	888	888	888	888	888	888	888	888	888
1	46	1	1	888	888	888	4		4	7	3	4	2	1		2	888	888	4	3	3	888	888	888	888	888	888	888	888	888	888	888	888	888	888	888	888	888	888	888	888	888	888	888	888	888	888	888	888
1	40	1	1	888	888	888	3		4	7	3	1	3	4		2	888	888	4	1	3	888	888	888	888	888	888	888	888	888	888	888	888	888	888	888	888	888	888	888	888	888	888	888	888	888	888	888	888
1	20	1	1	888	888	888	4		5	7	3	3	3	8		2	888	888	4	1	3	888	888	888	888	888	888	888	888	888	888	888	888	888	888	888	888	888	888	888	888	888	888	888	888	888	888	888	888
1	29	1	1	888	888	888	3		6	7	3	2	3	4		2	888	888	3	1	3	888	888	888	888	888	888	888	888	888	888	888	888	888	888	888	888	888	888	888	888	888	888	888	888	888	888	888	888
1	38	1	1	888	888	888	4		5	7	3	2	1	8		2	888	888	3	1	3	888	888	888	888	888	888	888	888	888	888	888	888	888	888	888	888	888	888	888	888	888	888	888	888	888	888	888	888
1	20	1	2	colombia	12	3	3		5	7	3	1	3	8		2	888	888	1	1	3	888	888	888	888	888	888	888	888	888	888	888	888	888	888	888	888	888	888	888	888	888	888	888	888	888	888	888	888
1	20	1	1	888	888	888	3		6	7	3	1	3	4		2	888	888	2	1	3	888	888	888	888	888	888	888	888	888	888	888	888	888	888	888	888	888	888	888	888	888	888	888	888	888	888	888	888
1	36	1	1	888	888	888	4		6	7	3	4	3	4		2	888	888	1	1	3	888	888	888	888	888	888	888	888	888	888	888	888	888	888	888	888	888	888	888	888	888	888	888	888	888	888	888	888
1	22	1	1	888	888	888	3		6	7	3	2	3	10		2	888	888	3	1	3	888	888	888	888	888	888	888	888	888	888	888	888	888	888	888	888	888	888	888	888	888	888	888	888	888	888	888	888
1	35	1	1	888	888	888	4		3	7	3	18	2	1		2	888	888	4	1	3	888	888	888	888	888	888	888	888	888	888	888	888	888	888	888	888	888	888	888	888	888	888	888	888	888	888	888	888
1	46	1	2	Paises Bajos	15	3	3		6	7	3	12	3	7		2	888	888	4	1	3	888	888	888	888	888	888	888	888	888	888	888	888	888	888	888	888	888	888	888	888	888	888	888	888	888	888	888	888
1	21	1	1	888	888	888	4		5	7	3	1	3	2		2	888	888	4	1	3	888	888	888	888	888	888	888	888	888	888	888	888	888	888	888	888	888	888	888	888	888	888	888	888	888	888	888	888
1	30	1	1	888	888	888	4		5	7	3	8	3	4		2	888	888	5	2	3	888	888	888	888	888	888	888	888	888	888	888	888	888	888	888	888	888	888	888	888	888	888	888	888	888	888	888	888
1	24	1	1	888	888	888	2		5	7	3	1	3	4		2	888	888	2	1	3	888	888	888	888	888	888	888	888	888	888	888	888	888	888	888	888	888	888	888	888	888	888	888	888	888	888	888	888
1	26	1	1	888	888	888	3		3	7	3	2	2	4		2	888	888	1	1	3	888	888	888	888	888	888	888	888	888	888	888	888	888	888	888	888	888	888	888	888	888	888	888	888	888	888	888	888
1	26	1	1	888	888	888	4		5	7	3	2	3	1		2	888	888	3	1	3	888	888	888	888	888	888	888	888	888	888	888	888	888	888	888	888	888	888	888	888	888	888	888	888	888	888	888	888
1	29	1	1	888	888	888	3		6	7	3	5	2	4		2	888	888	3	1	3	888	888	888	888	888	888	888	888	888	888	888	888	888	888	888	888	888	888	888	888	888	888	888	888	888	888	888	888
1	23	1	1	888	888	888	2		6	7	3	18	2	9		2	888	888	2	2	3	888	888	888	888	888	888	888	888	888	888	888	888	888	888	888	888	888	888	888	888	888	888	888	888	888	888	888	888
1	35	1	2	cuba	3	3	4		6	7	3	3	2	9		2	888	888	2	1	3	888	888	888	888	888	888	888	888	888	888	888	888	888	888	888	888	888	888	888	888	888	888	888	888	888	888	888	888
1	28	1	1	888	888	888	4		6	7	3	12	3	5		2	888	888	3	1	3	888	888	888	888	888	888	888	888	888	888	888	888	888	888	888	888	888	888	888	888	888	888	888	888	888	888	888	888
1	55	1	1	888	888	888	1		4	7	3	2	2	4		2	888	888	2	1	3	888	888	888	888	888	888	888	888	888	888	888	888	888	888	888	888	888	888	888	888	888	888	888	888	888	888	888	888
1	28	1	2	Cuba	5	3	0	Bachiller	6	7	3	5	3	4		2	888	888	2	1	3	888	888	888	888	888	888	888	888	888	888	888	888	888	888	888	888	888	888	888	888	888	888	888	888	888	888	888	888
1	25	1	1	888	888	888	3		5	7	3	3	2	4		2	888	888	1	1	3	888	888	888	888	888	888	888	888	888	888	888	888	888	888	888	888	888	888	888	888	888	888	888	888	888	888	888	888
1	30	1	1	888	888	888	0	modulo grado superior	6	7	3	1	3	8		2	888	888	2	1	3	888	888	888	888	888	888	888	888	888	888	888	888	888	888	888	888	888	888	888	888	888	888	888	888	888	888	888	888
1	30	1	1	888	888	888	2		6	7	3	1	1	4		2	888	888	1	1	3	888	888	888	888	888	888	888	888	888	888	888	888	888	888	888	888	888	888	888	888	888	888	888	888	888	888	888	888
1	23	1	1	888	888	888	4		5	7	3	9	2	10		2	888	888	3	1	3	888	888	888	888	888	888	888	888	888	888	888	888	888	888	888	888	888	888	888	888	888	888	888	888	888	888	888	888
1	33	1	1	888	888	888	2		6	7	3	1	3	4		2	888	888	4	1	3	888	888	888	888	888	888	888	888	888	888	888	888	888	888	888	888	888	888	888	888	888	888	888	888	888	888	888	888
1	22	1	1	888	888	888	3		6	7	3	2	3	4		2	888	888	2	1	3	888	888	888	888	888	888	888	888	888	888	888	888	888	888	888	888	888	888	888	888	888	888	888	888	888	888	888	888
1	46	1	1	888	888	888	4		5	7	3	8	3	1		2	888	888	4	1	3	888	888	888	888	888	888	888	888	888	888	888	888	888	888	888	888	888	888	888	888	888	888	888	888	888	888	888	888
1	46	1	1	888	888	888	3		6	7	3	18	2	6		2	888	888	1	1	3	888	888	888	888	888	888	888	888	888	888	888	888	888	888	888	888	888	888	888	888	888	888	888	888	888	888	888	888
1	36	1	1	888	888	888	3		4	7	3	7	3	10		2	888	888	3	1	3	888	888	888	888	888	888	888	888	888	888	888	888	888	888	888	888	888	888	888	888	888	888	888	888	888	888	888	888
1	24	1	1	888	888	888	4		6	7	3	5	2	4		2	888	888	5	1	3	888	888	888	888	888	888	888	888	888	888	888	888	888	888	888	888	888	888	888	888	888	888	888	888	888	888	888	888
1	24	1	1	888	888	888	4		6	7	3	4	3	8		2	888	888	2	1	3	888	888	888	888	888	888	888	888	888	888	888	888	888	888	888	888	888	888	888	888	888	888	888	888	888	888	888	888
1	31	1	1	888	888	888	4		5	7	3	4	3	4		2	888	888	2	1	3	888	888	888	888	888	888	888	888	888	888	888	888	888	888	888	888	888	888	888	888	888	888	888	888	888	888	888	888
1	38	1	1	888	888	888	2		3	7	3	6	2	4		2	888	888	3	1	3	888	888	888	888	888	888	888	888	888	888	888	888	888	888	888	888	888	888	888	888	888	888	888	888	888	888	888	888
1	41	1	1	888	888	888	4		6	7	3	3	3	4		2	888	888	4	1	3	888	888	888	888	888	888	888	888	888	888	888	888	888	888	888	888	888	888	888	888	888	888	888	888	888	888	888	888
1	29	1	1	888	888	888	4		5	7	3	2	3	5		2	888	888	3	1	3	888	888	888	888	888	888	888	888	888	888	888	888	888	888	888	888	888	888	888	888	888	888	888	888	888	888	888	888
1	20	1	1	888	888	888	4		5	7	3	1	3	6		2	888	888	4	1	3	888	888	888	888	888	888	888	888	888	888	888	888	888	888	888	888	888	888	888	888	888	888	888	888	888	888	888	888
1	23	1	1	888	888	888	3		6	7	3	5	2	10		2	888	888	1	1	3	888	888	888	888	888	888	888	888	888	888	888	888	888	888	888	888	888	888	888	888	888	888	888	888	888	888	888	888
1	31	1	1	888	888	888	4		6	7	3	1	3	10		2	888	888	4	1	3	888	888	888	888	888	888	888	888	888	888	888	888	888	888	888	888	888	888	888	888	888	888	888	888	888	888	888	888
1	25	1	1	888	888	888	2		6	7	3	4	3	4		2	888	888	3	1	3	888	888	888	888	888	888	888	888	888	888	888	888	888	888	888	888	888	888	888	888	888	888	888	888	888	888	888	888
1	27	1	1	888	888	888	0	Ciclo Medio de Cocina	6	7	3	2	3	6		2	888	888	3	1	3	888	888	888	888	888	888	888	888	888	888	888	888	888	888	888	888	888	888	888	888	888	888	888	888	888	888	888	888
1	48	1	1	888	888	888	3		5	7	3	1	3	1		2	888	888	1	3	1	#NULL!	#NULL!	#NULL!	#NULL!	#NULL!	#NULL!	1	tv	2	888	888	888	888	888	888	2	3	888	888	888	888	888	888	888	888	888	888	888
1	30	1	2	brasil	8	3	0	m&#225;ster superior en peluquer&#237;a	5	7	3	2	3	1		2	888	888	3	1	3	888	888	888	888	888	888	888	888	888	888	888	888	888	888	888	888	888	888	888	888	888	888	888	888	888	888	888	888
1	47	1	1	888	888	888	4		6	7	3	24	2	6		2	888	888	1	2	2	888	888	888	888	888	888	888	888	888	888	888	888	888	888	888	888	888	888	888	888	888	888	888	888	888	888	888	888
1	25	1	1	888	888	888	2		6	7	3	2	2	4		2	888	888	4	1	3	888	888	888	888	888	888	888	888	888	888	888	888	888	888	888	888	888	888	888	888	888	888	888	888	888	888	888	888
1	28	1	1	888	888	888	4		6	7	3	3	3	9		2	888	888	2	2	2	888	888	888	888	888	888	888	888	888	888	888	888	888	888	888	888	888	888	888	888	888	888	888	888	888	888	888	888
1	27	1	1	888	888	888	4		6	7	3	1	3	1		2	888	888	3	1	3	888	888	888	888	888	888	888	888	888	888	888	888	888	888	888	888	888	888	888	888	888	888	888	888	888	888	888	888
1	24	1	1	888	888	888	4		6	7	3	3	3	10		2	888	888	2	1	3	888	888	888	888	888	888	888	888	888	888	888	888	888	888	888	888	888	888	888	888	888	888	888	888	888	888	888	888
1	42	1	1	888	888	888	3		5	7	3	4	3	4		2	888	888	4	1	3	888	888	888	888	888	888	888	888	888	888	888	888	888	888	888	888	888	888	888	888	888	888	888	888	888	888	888	888
1	55	1	1	888	888	888	4		5	7	3	5	2	10		2	888	888	1	1	3	888	888	888	888	888	888	888	888	888	888	888	888	888	888	888	888	888	888	888	888	888	888	888	888	888	888	888	888
1	31	1	1	888	888	888	3		6	7	3	8	3	10		2	888	888	3	1	3	888	888	888	888	888	888	888	888	888	888	888	888	888	888	888	888	888	888	888	888	888	888	888	888	888	888	888	888
1	21	1	1	888	888	888	3		6	7	3	1	3	4		2	888	888	4	1	2	888	888	888	888	888	888	888	888	888	888	888	888	888	888	888	888	888	888	888	888	888	888	888	888	888	888	888	888
1	22	1	1	888	888	888	3		5	7	3	5	2	4		2	888	888	3	1	3	888	888	888	888	888	888	888	888	888	888	888	888	888	888	888	888	888	888	888	888	888	888	888	888	888	888	888	888
1	31	1	1	888	888	888	3		5	7	3	10	3	10		2	888	888	3	1	3	888	888	888	888	888	888	888	888	888	888	888	888	888	888	888	888	888	888	888	888	888	888	888	888	888	888	888	888
1	20	1	1	888	888	888	0	Acab&#233; la Ense&#241;anza secundaria de segunda	6	7	3	18	2	4		2	888	888	2	1	3	888	888	888	888	888	888	888	888	888	888	888	888	888	888	888	888	888	888	888	888	888	888	888	888	888	888	888	888
1	20	1	1	888	888	888	3		6	7	3	3	2	8		2	888	888	1	1	3	888	888	888	888	888	888	888	888	888	888	888	888	888	888	888	888	888	888	888	888	888	888	888	888	888	888	888	888
1	25	1	1	888	888	888	4		6	7	3	1	3	4		2	888	888	4	1	3	888	888	888	888	888	888	888	888	888	888	888	888	888	888	888	888	888	888	888	888	888	888	888	888	888	888	888	888
1	52	1	1	888	888	888	4		5	7	3	20	3	1		2	888	888	3	2	2	888	888	888	888	888	888	888	888	888	888	888	888	888	888	888	888	888	888	888	888	888	888	888	888	888	888	888	888
1	40	1	1	888	888	888	4		6	7	3	125	2	5		2	888	888	1	3	1	#NULL!	#NULL!	#NULL!	#NULL!	#NULL!	#NULL!	1	noticias tv	2	888	888	888	888	888	888	2	3	888	888	888	888	888	888	888	888	888	888	888
1	64	1	1	888	888	888	4		4	7	3	1	3	8		2	888	888	4	1	3	888	888	888	888	888	888	888	888	888	888	888	888	888	888	888	888	888	888	888	888	888	888	888	888	888	888	888	888
1	29	1	1	888	888	888	4		6	7	3	3	3	10		2	888	888	4	1	3	888	888	888	888	888	888	888	888	888	888	888	888	888	888	888	888	888	888	888	888	888	888	888	888	888	888	888	888
1	31	1	1	888	888	888	3		6	7	3	4	3	4		2	888	888	1	1	3	888	888	888	888	888	888	888	888	888	888	888	888	888	888	888	888	888	888	888	888	888	888	888	888	888	888	888	888
1	32	1	1	888	888	888	4		5	7	3	2	3	4		2	888	888	3	1	3	888	888	888	888	888	888	888	888	888	888	888	888	888	888	888	888	888	888	888	888	888	888	888	888	888	888	888	888
1	25	1	1	888	888	888	2		6	7	3	7	3	10		2	888	888	3	1	3	888	888	888	888	888	888	888	888	888	888	888	888	888	888	888	888	888	888	888	888	888	888	888	888	888	888	888	888
1	27	1	1	888	888	888	4		6	7	3	1	3	4		2	888	888	3	1	3	888	888	888	888	888	888	888	888	888	888	888	888	888	888	888	888	888	888	888	888	888	888	888	888	888	888	888	888
1	24	1	1	888	888	888	4		5	7	3	3	3	4		2	888	888	4	1	3	888	888	888	888	888	888	888	888	888	888	888	888	888	888	888	888	888	888	888	888	888	888	888	888	888	888	888	888
1	21	1	1	888	888	888	2		6	7	3	2	3	1		2	888	888	5	1	3	888	888	888	888	888	888	888	888	888	888	888	888	888	888	888	888	888	888	888	888	888	888	888	888	888	888	888	888
1	41	1	1	888	888	888	4		5	7	3	4	3	3		2	888	888	5	1	3	888	888	888	888	888	888	888	888	888	888	888	888	888	888	888	888	888	888	888	888	888	888	888	888	888	888	888	888
1	24	1	1	888	888	888	4		6	7	3	7	2	5		2	888	888	1	1	3	888	888	888	888	888	888	888	888	888	888	888	888	888	888	888	888	888	888	888	888	888	888	888	888	888	888	888	888
#NULL!	27	1	1	888	888	888	4		6	7	3	5	3	8		2	888	888	3	1	3	888	888	888	888	888	888	888	888	888	888	888	888	888	888	888	888	888	888	888	888	888	888	888	888	888	888	888	888
1	24	1	1	888	888	888	3		5	7	3	2	3	4		2	888	888	3	1	3	888	888	888	888	888	888	888	888	888	888	888	888	888	888	888	888	888	888	888	888	888	888	888	888	888	888	888	888
1	35	1	1	888	888	888	2		5	7	3	3	3	1		2	888	888	3	1	3	888	888	888	888	888	888	888	888	888	888	888	888	888	888	888	888	888	888	888	888	888	888	888	888	888	888	888	888
1	25	1	1	888	888	888	3		6	7	3	3	3	4		2	888	888	3	1	3	888	888	888	888	888	888	888	888	888	888	888	888	888	888	888	888	888	888	888	888	888	888	888	888	888	888	888	888
1	41	1	1	888	888	888	3		6	7	3	15	3	8		2	888	888	4	1	3	888	888	888	888	888	888	888	888	888	888	888	888	888	888	888	888	888	888	888	888	888	888	888	888	888	888	888	888
1	48	1	1	888	888	888	3		6	7	3	4	3	4		2	888	888	4	1	3	888	888	888	888	888	888	888	888	888	888	888	888	888	888	888	888	888	888	888	888	888	888	888	888	888	888	888	888
1	36	1	1	888	888	888	4		6	7	3	3	3	7		2	888	888	4	1	3	888	888	888	888	888	888	888	888	888	888	888	888	888	888	888	888	888	888	888	888	888	888	888	888	888	888	888	888
1	33	1	1	888	888	888	4		6	7	3	3	3	6		2	888	888	3	1	3	888	888	888	888	888	888	888	888	888	888	888	888	888	888	888	888	888	888	888	888	888	888	888	888	888	888	888	888
1	42	1	1	888	888	888	3		6	7	3	2	3	8		2	888	888	3	1	3	888	888	888	888	888	888	888	888	888	888	888	888	888	888	888	888	888	888	888	888	888	888	888	888	888	888	888	888
1	28	1	1	888	888	888	4		6	7	3	2	2	4		2	888	888	1	1	3	888	888	888	888	888	888	888	888	888	888	888	888	888	888	888	888	888	888	888	888	888	888	888	888	888	888	888	888
1	19	1	1	888	888	888	4		5	7	3	1	2	8		2	888	888	2	2	1	1	#NULL!	#NULL!	1	1	#NULL!	#NULL!		2	888	888	888	888	888	888	2	3	888	888	888	888	888	888	888	888	888	888	888
1	22	1	1	888	888	888	3		3	7	3	60	1	8		2	888	888	2	1	3	888	888	888	888	888	888	888	888	888	888	888	888	888	888	888	888	888	888	888	888	888	888	888	888	888	888	888	888
1	24	1	1	888	888	888	4		6	7	3	6	3	4		2	888	888	4	1	3	888	888	888	888	888	888	888	888	888	888	888	888	888	888	888	888	888	888	888	888	888	888	888	888	888	888	888	888
1	35	1	1	888	888	888	4		6	7	3	2	3	10		2	888	888	3	2	3	888	888	888	888	888	888	888	888	888	888	888	888	888	888	888	888	888	888	888	888	888	888	888	888	888	888	888	888
1	32	1	1	888	888	888	3		5	7	3	1	3	5		2	888	888	1	1	3	888	888	888	888	888	888	888	888	888	888	888	888	888	888	888	888	888	888	888	888	888	888	888	888	888	888	888	888
1	22	1	2	colombia	2	3	3		5	7	3	2	2	4		2	888	888	3	1	3	888	888	888	888	888	888	888	888	888	888	888	888	888	888	888	888	888	888	888	888	888	888	888	888	888	888	888	888
1	26	1	1	888	888	888	4		6	7	3	5	3	8		2	888	888	5	1	3	888	888	888	888	888	888	888	888	888	888	888	888	888	888	888	888	888	888	888	888	888	888	888	888	888	888	888	888
1	26	1	1	888	888	888	2		6	7	3	1	3	4		2	888	888	3	1	3	888	888	888	888	888	888	888	888	888	888	888	888	888	888	888	888	888	888	888	888	888	888	888	888	888	888	888	888
1	19	1	1	888	888	888	3		6	7	3	9	2	4		2	888	888	3	1	3	888	888	888	888	888	888	888	888	888	888	888	888	888	888	888	888	888	888	888	888	888	888	888	888	888	888	888	888
1	28	1	1	888	888	888	4		6	7	3	3	2	4		2	888	888	3	2	3	888	888	888	888	888	888	888	888	888	888	888	888	888	888	888	888	888	888	888	888	888	888	888	888	888	888	888	888
1	55	1	1	888	888	888	4		6	7	3	3	2	5		2	888	888	3	1	3	888	888	888	888	888	888	888	888	888	888	888	888	888	888	888	888	888	888	888	888	888	888	888	888	888	888	888	888
1	31	1	1	888	888	888	4		6	7	3	1	3	3		2	888	888	3	1	3	888	888	888	888	888	888	888	888	888	888	888	888	888	888	888	888	888	888	888	888	888	888	888	888	888	888	888	888
1	35	1	1	888	888	888	4		6	7	3	6	2	4		2	888	888	4	1	3	888	888	888	888	888	888	888	888	888	888	888	888	888	888	888	888	888	888	888	888	888	888	888	888	888	888	888	888
1	35	1	1	888	888	888	4		6	7	3	1	3	8		2	888	888	1	1	2	888	888	888	888	888	888	888	888	888	888	888	888	888	888	888	888	888	888	888	888	888	888	888	888	888	888	888	888
1	38	1	1	888	888	888	4		6	7	3	3	3	5		2	888	888	3	1	3	888	888	888	888	888	888	888	888	888	888	888	888	888	888	888	888	888	888	888	888	888	888	888	888	888	888	888	888
1	33	1	1	888	888	888	3		5	7	3	1	3	1		2	888	888	5	1	3	888	888	888	888	888	888	888	888	888	888	888	888	888	888	888	888	888	888	888	888	888	888	888	888	888	888	888	888
1	39	1	1	888	888	888	4		6	7	3	5	3	3		2	888	888	4	1	3	888	888	888	888	888	888	888	888	888	888	888	888	888	888	888	888	888	888	888	888	888	888	888	888	888	888	888	888
1	26	1	1	888	888	888	2		6	7	3	18	2	6		2	888	888	2	1	3	888	888	888	888	888	888	888	888	888	888	888	888	888	888	888	888	888	888	888	888	888	888	888	888	888	888	888	888
1	36	1	2	Francia	6	3	4		6	7	3	3	3	8		2	888	888	3	2	2	888	888	888	888	888	888	888	888	888	888	888	888	888	888	888	888	888	888	888	888	888	888	888	888	888	888	888	888
1	56	1	1	888	888	888	3		5	7	3	3	3	5		2	888	888	2	1	3	888	888	888	888	888	888	888	888	888	888	888	888	888	888	888	888	888	888	888	888	888	888	888	888	888	888	888	888
1	25	1	1	888	888	888	4		6	7	3	2	3	8		2	888	888	2	1	3	888	888	888	888	888	888	888	888	888	888	888	888	888	888	888	888	888	888	888	888	888	888	888	888	888	888	888	888
1	43	1	1	888	888	888	4		4	7	3	7	3	4		2	888	888	2	1	3	888	888	888	888	888	888	888	888	888	888	888	888	888	888	888	888	888	888	888	888	888	888	888	888	888	888	888	888
1	21	1	1	888	888	888	3		6	7	3	2	3	4		2	888	888	4	1	3	888	888	888	888	888	888	888	888	888	888	888	888	888	888	888	888	888	888	888	888	888	888	888	888	888	888	888	888
1	33	1	1	888	888	888	2		5	7	3	2	3	4		2	888	888	2	1	3	888	888	888	888	888	888	888	888	888	888	888	888	888	888	888	888	888	888	888	888	888	888	888	888	888	888	888	888
1	39	1	1	888	888	888	3		3	7	3	7	3	5		2	888	888	3	2	3	888	888	888	888	888	888	888	888	888	888	888	888	888	888	888	888	888	888	888	888	888	888	888	888	888	888	888	888
1	31	1	1	888	888	888	2		5	7	3	1	3	4		2	888	888	3	1	3	888	888	888	888	888	888	888	888	888	888	888	888	888	888	888	888	888	888	888	888	888	888	888	888	888	888	888	888
1	27	1	1	888	888	888	4		5	7	3	6	2	1		2	888	888	3	1	3	888	888	888	888	888	888	888	888	888	888	888	888	888	888	888	888	888	888	888	888	888	888	888	888	888	888	888	888
1	23	1	1	888	888	888	4		6	7	3	5	3	1		2	888	888	5	1	3	888	888	888	888	888	888	888	888	888	888	888	888	888	888	888	888	888	888	888	888	888	888	888	888	888	888	888	888
1	44	1	1	888	888	888	3		6	7	3	6	2	4		2	888	888	1	3	2	888	888	888	888	888	888	888	888	888	888	888	888	888	888	888	888	888	888	888	888	888	888	888	888	888	888	888	888
1	32	1	1	888	888	888	4		5	7	3	2	3	1		2	888	888	4	1	3	888	888	888	888	888	888	888	888	888	888	888	888	888	888	888	888	888	888	888	888	888	888	888	888	888	888	888	888
1	26	1	1	888	888	888	4		6	7	3	4	3	10		2	888	888	2	1	3	888	888	888	888	888	888	888	888	888	888	888	888	888	888	888	888	888	888	888	888	888	888	888	888	888	888	888	888
1	21	1	1	888	888	888	3		6	7	3	2	2	4		2	888	888	1	1	3	888	888	888	888	888	888	888	888	888	888	888	888	888	888	888	888	888	888	888	888	888	888	888	888	888	888	888	888
1	33	1	2	Per&#250;	6	3	4		3	7	3	7	3	8		2	888	888	3	1	3	888	888	888	888	888	888	888	888	888	888	888	888	888	888	888	888	888	888	888	888	888	888	888	888	888	888	888	888
1	29	1	1	888	888	888	4		6	7	3	7	3	5		2	888	888	4	1	2	888	888	888	888	888	888	888	888	888	888	888	888	888	888	888	888	888	888	888	888	888	888	888	888	888	888	888	888
1	40	1	1	888	888	888	3		5	7	3	12	2	4		2	888	888	1	1	3	888	888	888	888	888	888	888	888	888	888	888	888	888	888	888	888	888	888	888	888	888	888	888	888	888	888	888	888
1	27	1	1	888	888	888	4		6	7	3	1	3	8		2	888	888	1	1	3	888	888	888	888	888	888	888	888	888	888	888	888	888	888	888	888	888	888	888	888	888	888	888	888	888	888	888	888
1	31	1	2	colombia	12	3	3		6	7	3	8	3	8		2	888	888	2	1	3	888	888	888	888	888	888	888	888	888	888	888	888	888	888	888	888	888	888	888	888	888	888	888	888	888	888	888	888
1	28	1	1	888	888	888	3		6	7	3	1	3	4		2	888	888	2	1	3	888	888	888	888	888	888	888	888	888	888	888	888	888	888	888	888	888	888	888	888	888	888	888	888	888	888	888	888
1	29	1	1	888	888	888	3		6	7	3	1	3	8		2	888	888	3	3	2	888	888	888	888	888	888	888	888	888	888	888	888	888	888	888	888	888	888	888	888	888	888	888	888	888	888	888	888
1	42	1	1	888	888	888	3		4	7	3	4	3	8		2	888	888	2	1	3	888	888	888	888	888	888	888	888	888	888	888	888	888	888	888	888	888	888	888	888	888	888	888	888	888	888	888	888
1	22	1	1	888	888	888	3		6	7	3	3	3	2		2	888	888	3	1	3	888	888	888	888	888	888	888	888	888	888	888	888	888	888	888	888	888	888	888	888	888	888	888	888	888	888	888	888
1	25	1	1	888	888	888	3		6	7	3	3	3	10		2	888	888	2	2	3	888	888	888	888	888	888	888	888	888	888	888	888	888	888	888	888	888	888	888	888	888	888	888	888	888	888	888	888
1	20	1	1	888	888	888	2		5	7	3	1	2	10		2	888	888	3	2	1	#NULL!	1	#NULL!	#NULL!	#NULL!	#NULL!	#NULL!		2	888	888	888	888	888	888	2	3	888	888	888	888	888	888	888	888	888	888	888
1	27	1	1	888	888	888	2		6	7	3	3	2	4		2	888	888	3	1	3	888	888	888	888	888	888	888	888	888	888	888	888	888	888	888	888	888	888	888	888	888	888	888	888	888	888	888	888
1	36	1	1	888	888	888	4		5	7	3	6	3	1		2	888	888	3	1	1	#NULL!	1	#NULL!	#NULL!	#NULL!	#NULL!	#NULL!		2	888	888	888	888	888	888	2	3	888	888	888	888	888	888	888	888	888	888	888
1	29	1	1	888	888	888	4		6	7	3	1	3	1		2	888	888	3	1	3	888	888	888	888	888	888	888	888	888	888	888	888	888	888	888	888	888	888	888	888	888	888	888	888	888	888	888	888
1	33	1	1	888	888	888	3		5	7	3	2	3	4		2	888	888	3	1	3	888	888	888	888	888	888	888	888	888	888	888	888	888	888	888	888	888	888	888	888	888	888	888	888	888	888	888	888
1	33	1	1	888	888	888	4		6	7	3	7	3	4		2	888	888	4	1	3	888	888	888	888	888	888	888	888	888	888	888	888	888	888	888	888	888	888	888	888	888	888	888	888	888	888	888	888
1	66	1	1	888	888	888	2		5	7	3	3	3	4		2	888	888	2	1	3	888	888	888	888	888	888	888	888	888	888	888	888	888	888	888	888	888	888	888	888	888	888	888	888	888	888	888	888
1	30	1	1	888	888	888	2		6	7	3	18	2	8		2	888	888	1	1	3	888	888	888	888	888	888	888	888	888	888	888	888	888	888	888	888	888	888	888	888	888	888	888	888	888	888	888	888
1	31	1	1	888	888	888	4		6	7	3	5	3	4		2	888	888	2	2	3	888	888	888	888	888	888	888	888	888	888	888	888	888	888	888	888	888	888	888	888	888	888	888	888	888	888	888	888
1	22	1	1	888	888	888	3		6	7	3	11	2	4		2	888	888	2	1	3	888	888	888	888	888	888	888	888	888	888	888	888	888	888	888	888	888	888	888	888	888	888	888	888	888	888	888	888
1	36	1	1	888	888	888	3		6	7	3	3	3	4		2	888	888	3	1	3	888	888	888	888	888	888	888	888	888	888	888	888	888	888	888	888	888	888	888	888	888	888	888	888	888	888	888	888
1	21	1	1	888	888	888	2		6	7	3	1	3	4		2	888	888	3	1	2	888	888	888	888	888	888	888	888	888	888	888	888	888	888	888	888	888	888	888	888	888	888	888	888	888	888	888	888
1	23	1	2	Georgia	3	3	4		5	7	3	10	2	4		2	888	888	1	1	3	888	888	888	888	888	888	888	888	888	888	888	888	888	888	888	888	888	888	888	888	888	888	888	888	888	888	888	888
1	24	1	1	888	888	888	4		6	7	3	1	3	8		2	888	888	1	1	3	888	888	888	888	888	888	888	888	888	888	888	888	888	888	888	888	888	888	888	888	888	888	888	888	888	888	888	888
1	47	1	2	cuba	15	3	4		5	7	3	11	3	4		2	888	888	4	2	1	1	#NULL!	#NULL!	#NULL!	#NULL!	#NULL!	#NULL!		2	888	888	888	888	888	888	2	3	888	888	888	888	888	888	888	888	888	888	888
1	23	1	1	888	888	888	3		6	7	3	19	2	7		2	888	888	3	1	3	888	888	888	888	888	888	888	888	888	888	888	888	888	888	888	888	888	888	888	888	888	888	888	888	888	888	888	888
1	20	1	1	888	888	888	4		4	7	3	2	3	4		2	888	888	3	1	3	888	888	888	888	888	888	888	888	888	888	888	888	888	888	888	888	888	888	888	888	888	888	888	888	888	888	888	888
1	21	1	1	888	888	888	3		6	7	3	1	3	8		2	888	888	2	2	2	888	888	888	888	888	888	888	888	888	888	888	888	888	888	888	888	888	888	888	888	888	888	888	888	888	888	888	888
1	32	1	1	888	888	888	4		6	7	3	6	3	4		2	888	888	3	2	3	888	888	888	888	888	888	888	888	888	888	888	888	888	888	888	888	888	888	888	888	888	888	888	888	888	888	888	888
1	21	1	1	888	888	888	2		6	7	3	5	2	6		2	888	888	3	1	3	888	888	888	888	888	888	888	888	888	888	888	888	888	888	888	888	888	888	888	888	888	888	888	888	888	888	888	888
1	26	1	1	888	888	888	3		6	7	3	2	3	4		2	888	888	1	1	3	888	888	888	888	888	888	888	888	888	888	888	888	888	888	888	888	888	888	888	888	888	888	888	888	888	888	888	888
1	30	1	2	ecuador	8	3	4		3	7	3	5	3	1		2	888	888	3	1	3	888	888	888	888	888	888	888	888	888	888	888	888	888	888	888	888	888	888	888	888	888	888	888	888	888	888	888	888
1	37	1	1	888	888	888	1		4	7	3	3	3	4		2	888	888	3	1	3	888	888	888	888	888	888	888	888	888	888	888	888	888	888	888	888	888	888	888	888	888	888	888	888	888	888	888	888
1	30	1	1	888	888	888	4		3	7	3	2	3	2		2	888	888	4	1	3	888	888	888	888	888	888	888	888	888	888	888	888	888	888	888	888	888	888	888	888	888	888	888	888	888	888	888	888
1	40	1	1	888	888	888	3		4	7	3	3	3	1		2	888	888	3	3	3	888	888	888	888	888	888	888	888	888	888	888	888	888	888	888	888	888	888	888	888	888	888	888	888	888	888	888	888
1	33	1	1	888	888	888	4		6	7	3	7	3	8		2	888	888	3	1	3	888	888	888	888	888	888	888	888	888	888	888	888	888	888	888	888	888	888	888	888	888	888	888	888	888	888	888	888
1	24	1	1	888	888	888	4		3	7	3	6	2	5		2	888	888	1	1	3	888	888	888	888	888	888	888	888	888	888	888	888	888	888	888	888	888	888	888	888	888	888	888	888	888	888	888	888
1	33	1	1	888	888	888	4		5	7	3	2	3	3		2	888	888	2	1	3	888	888	888	888	888	888	888	888	888	888	888	888	888	888	888	888	888	888	888	888	888	888	888	888	888	888	888	888
1	45	1	1	888	888	888	4		6	7	3	2	3	4		2	888	888	3	1	3	888	888	888	888	888	888	888	888	888	888	888	888	888	888	888	888	888	888	888	888	888	888	888	888	888	888	888	888
1	25	1	1	888	888	888	4		5	7	3	1	3	1		2	888	888	4	1	3	888	888	888	888	888	888	888	888	888	888	888	888	888	888	888	888	888	888	888	888	888	888	888	888	888	888	888	888
1	21	1	1	888	888	888	3		6	7	3	2	3	4		2	888	888	3	1	2	888	888	888	888	888	888	888	888	888	888	888	888	888	888	888	888	888	888	888	888	888	888	888	888	888	888	888	888
1	59	1	1	888	888	888	4		5	7	3	12	3	1		2	888	888	4	3	2	888	888	888	888	888	888	888	888	888	888	888	888	888	888	888	888	888	888	888	888	888	888	888	888	888	888	888	888
1	21	1	1	888	888	888	3		6	7	3	1	3	8		2	888	888	3	1	3	888	888	888	888	888	888	888	888	888	888	888	888	888	888	888	888	888	888	888	888	888	888	888	888	888	888	888	888
1	39	1	1	888	888	888	4		5	7	3	8	3	4		2	888	888	3	2	3	888	888	888	888	888	888	888	888	888	888	888	888	888	888	888	888	888	888	888	888	888	888	888	888	888	888	888	888
1	32	1	1	888	888	888	4		5	7	3	1	3	4		2	888	888	3	1	3	888	888	888	888	888	888	888	888	888	888	888	888	888	888	888	888	888	888	888	888	888	888	888	888	888	888	888	888
1	26	1	2	colombia	3	3	3		6	7	3	4	3	2		2	888	888	2	1	2	888	888	888	888	888	888	888	888	888	888	888	888	888	888	888	888	888	888	888	888	888	888	888	888	888	888	888	888
1	18	1	2	Ecuador	7	3	0	la eso	6	7	3	1	3	4		2	888	888	2	1	3	888	888	888	888	888	888	888	888	888	888	888	888	888	888	888	888	888	888	888	888	888	888	888	888	888	888	888	888
1	34	1	1	888	888	888	4		4	7	3	8	3	9		2	888	888	4	1	3	888	888	888	888	888	888	888	888	888	888	888	888	888	888	888	888	888	888	888	888	888	888	888	888	888	888	888	888
1	44	1	1	888	888	888	3		5	7	3	1	3	8		2	888	888	3	1	3	888	888	888	888	888	888	888	888	888	888	888	888	888	888	888	888	888	888	888	888	888	888	888	888	888	888	888	888
1	31	1	1	888	888	888	2		6	7	3	2	3	4		2	888	888	2	1	3	888	888	888	888	888	888	888	888	888	888	888	888	888	888	888	888	888	888	888	888	888	888	888	888	888	888	888	888
1	41	1	1	888	888	888	2		5	7	3	10	3	9		2	888	888	2	3	2	888	888	888	888	888	888	888	888	888	888	888	888	888	888	888	888	888	888	888	888	888	888	888	888	888	888	888	888
1	28	1	1	888	888	888	2		5	7	3	2	3	4		2	888	888	2	1	3	888	888	888	888	888	888	888	888	888	888	888	888	888	888	888	888	888	888	888	888	888	888	888	888	888	888	888	888
1	43	1	1	888	888	888	3		5	7	3	4	3	4		2	888	888	5	2	2	888	888	888	888	888	888	888	888	888	888	888	888	888	888	888	888	888	888	888	888	888	888	888	888	888	888	888	888
1	22	1	1	888	888	888	2		6	7	3	6	2	4		2	888	888	1	1	3	888	888	888	888	888	888	888	888	888	888	888	888	888	888	888	888	888	888	888	888	888	888	888	888	888	888	888	888
1	27	1	2	bulgaria	6	3	3		6	7	3	3	3	4		2	888	888	3	1	3	888	888	888	888	888	888	888	888	888	888	888	888	888	888	888	888	888	888	888	888	888	888	888	888	888	888	888	888
1	23	1	1	888	888	888	4		6	7	3	2	3	4		2	888	888	3	1	3	888	888	888	888	888	888	888	888	888	888	888	888	888	888	888	888	888	888	888	888	888	888	888	888	888	888	888	888
1	43	1	1	888	888	888	4		6	7	3	10	3	3		2	888	888	3	1	3	888	888	888	888	888	888	888	888	888	888	888	888	888	888	888	888	888	888	888	888	888	888	888	888	888	888	888	888
1	27	1	1	888	888	888	2		6	7	3	2	3	4		2	888	888	4	1	3	888	888	888	888	888	888	888	888	888	888	888	888	888	888	888	888	888	888	888	888	888	888	888	888	888	888	888	888
1	52	1	1	888	888	888	3		6	7	3	4	3	5		2	888	888	3	1	3	888	888	888	888	888	888	888	888	888	888	888	888	888	888	888	888	888	888	888	888	888	888	888	888	888	888	888	888
1	23	1	1	888	888	888	4		6	7	3	2	3	4		2	888	888	2	2	3	888	888	888	888	888	888	888	888	888	888	888	888	888	888	888	888	888	888	888	888	888	888	888	888	888	888	888	888
1	48	1	1	888	888	888	2		5	7	3	3	3	4		2	888	888	3	1	3	888	888	888	888	888	888	888	888	888	888	888	888	888	888	888	888	888	888	888	888	888	888	888	888	888	888	888	888
1	25	1	1	888	888	888	4		6	7	3	4	2	4		2	888	888	1	1	3	888	888	888	888	888	888	888	888	888	888	888	888	888	888	888	888	888	888	888	888	888	888	888	888	888	888	888	888
1	19	1	1	888	888	888	2		6	7	3	2	3	4		2	888	888	1	1	3	888	888	888	888	888	888	888	888	888	888	888	888	888	888	888	888	888	888	888	888	888	888	888	888	888	888	888	888
1	45	1	2	Venezuela	1	3	4		4	7	3	5	3	5		2	888	888	2	2	3	888	888	888	888	888	888	888	888	888	888	888	888	888	888	888	888	888	888	888	888	888	888	888	888	888	888	888	888
1	49	1	1	888	888	888	3		5	7	3	2	3	4		2	888	888	3	1	3	888	888	888	888	888	888	888	888	888	888	888	888	888	888	888	888	888	888	888	888	888	888	888	888	888	888	888	888
1	27	1	1	888	888	888	2		6	7	3	10	3	4		2	888	888	2	1	3	888	888	888	888	888	888	888	888	888	888	888	888	888	888	888	888	888	888	888	888	888	888	888	888	888	888	888	888
1	27	1	1	888	888	888	2		4	7	3	5	3	1		2	888	888	3	1	3	888	888	888	888	888	888	888	888	888	888	888	888	888	888	888	888	888	888	888	888	888	888	888	888	888	888	888	888
1	20	1	1	888	888	888	4		6	7	3	1	3	4		2	888	888	3	1	3	888	888	888	888	888	888	888	888	888	888	888	888	888	888	888	888	888	888	888	888	888	888	888	888	888	888	888	888
1	22	1	1	888	888	888	3		6	7	3	1	3	8		2	888	888	3	1	2	888	888	888	888	888	888	888	888	888	888	888	888	888	888	888	888	888	888	888	888	888	888	888	888	888	888	888	888
1	25	1	1	888	888	888	4		6	7	3	2	3	4		2	888	888	1	2	3	888	888	888	888	888	888	888	888	888	888	888	888	888	888	888	888	888	888	888	888	888	888	888	888	888	888	888	888
1	27	1	1	888	888	888	2		6	7	3	4	3	5		2	888	888	4	1	3	888	888	888	888	888	888	888	888	888	888	888	888	888	888	888	888	888	888	888	888	888	888	888	888	888	888	888	888
1	50	1	2	brasil	20	3	4		5	7	3	8	3	2		2	888	888	4	2	3	888	888	888	888	888	888	888	888	888	888	888	888	888	888	888	888	888	888	888	888	888	888	888	888	888	888	888	888
1	20	1	1	888	888	888	2		5	7	3	22	2	8		2	888	888	3	1	3	888	888	888	888	888	888	888	888	888	888	888	888	888	888	888	888	888	888	888	888	888	888	888	888	888	888	888	888
1	34	1	1	888	888	888	3		6	7	3	2	3	4		2	888	888	3	1	3	888	888	888	888	888	888	888	888	888	888	888	888	888	888	888	888	888	888	888	888	888	888	888	888	888	888	888	888
1	29	1	1	888	888	888	4		5	7	3	7	3	8		2	888	888	4	1	3	888	888	888	888	888	888	888	888	888	888	888	888	888	888	888	888	888	888	888	888	888	888	888	888	888	888	888	888
1	28	1	2	Italia	3	1	3		6	7	3	5	3	5		2	888	888	3	1	3	888	888	888	888	888	888	888	888	888	888	888	888	888	888	888	888	888	888	888	888	888	888	888	888	888	888	888	888
1	30	1	1	888	888	888	4		6	7	3	1	3	4		2	888	888	1	3	2	888	888	888	888	888	888	888	888	888	888	888	888	888	888	888	888	888	888	888	888	888	888	888	888	888	888	888	888
1	29	1	1	888	888	888	4		6	7	3	2	3	10		2	888	888	5	1	3	888	888	888	888	888	888	888	888	888	888	888	888	888	888	888	888	888	888	888	888	888	888	888	888	888	888	888	888
1	24	1	1	888	888	888	4		6	7	3	1	2	8		2	888	888	3	1	3	888	888	888	888	888	888	888	888	888	888	888	888	888	888	888	888	888	888	888	888	888	888	888	888	888	888	888	888
1	19	1	1	888	888	888	2		6	7	3	1	3	3		2	888	888	5	1	3	888	888	888	888	888	888	888	888	888	888	888	888	888	888	888	888	888	888	888	888	888	888	888	888	888	888	888	888
1	20	1	1	888	888	888	4		5	7	3	2	3	7		2	888	888	5	1	3	888	888	888	888	888	888	888	888	888	888	888	888	888	888	888	888	888	888	888	888	888	888	888	888	888	888	888	888
1	29	1	1	888	888	888	4		5	7	3	5	3	5		2	888	888	3	1	3	888	888	888	888	888	888	888	888	888	888	888	888	888	888	888	888	888	888	888	888	888	888	888	888	888	888	888	888
1	27	1	1	888	888	888	3		6	7	3	3	3	4		2	888	888	3	1	3	888	888	888	888	888	888	888	888	888	888	888	888	888	888	888	888	888	888	888	888	888	888	888	888	888	888	888	888
1	26	1	1	888	888	888	4		5	7	3	3	3	4		2	888	888	1	1	3	888	888	888	888	888	888	888	888	888	888	888	888	888	888	888	888	888	888	888	888	888	888	888	888	888	888	888	888
1	24	1	1	888	888	888	4		6	7	3	2	3	8		2	888	888	4	1	3	888	888	888	888	888	888	888	888	888	888	888	888	888	888	888	888	888	888	888	888	888	888	888	888	888	888	888	888
1	33	1	1	888	888	888	3		5	7	3	10	3	9		2	888	888	2	1	3	888	888	888	888	888	888	888	888	888	888	888	888	888	888	888	888	888	888	888	888	888	888	888	888	888	888	888	888
1	41	1	1	888	888	888	4		6	7	3	6	2	8		2	888	888	4	1	3	888	888	888	888	888	888	888	888	888	888	888	888	888	888	888	888	888	888	888	888	888	888	888	888	888	888	888	888
1	19	1	1	888	888	888	2		4	7	3	20	1	4		2	888	888	1	1	3	888	888	888	888	888	888	888	888	888	888	888	888	888	888	888	888	888	888	888	888	888	888	888	888	888	888	888	888
1	42	1	1	888	888	888	4		5	7	3	7	3	3		2	888	888	3	1	3	888	888	888	888	888	888	888	888	888	888	888	888	888	888	888	888	888	888	888	888	888	888	888	888	888	888	888	888
1	28	1	1	888	888	888	4		6	7	3	2	3	9		2	888	888	1	1	3	888	888	888	888	888	888	888	888	888	888	888	888	888	888	888	888	888	888	888	888	888	888	888	888	888	888	888	888
1	25	1	1	888	888	888	4		6	7	3	2	3	4		2	888	888	5	3	3	888	888	888	888	888	888	888	888	888	888	888	888	888	888	888	888	888	888	888	888	888	888	888	888	888	888	888	888
1	39	1	1	888	888	888	3		5	7	3	15	3	4		2	888	888	4	2	1	#NULL!	1	1	#NULL!	1	#NULL!	#NULL!		2	888	888	888	888	888	888	2	3	888	888	888	888	888	888	888	888	888	888	888
1	37	1	1	888	888	888	2		3	7	3	3	3	8		2	888	888	4	1	2	888	888	888	888	888	888	888	888	888	888	888	888	888	888	888	888	888	888	888	888	888	888	888	888	888	888	888	888
1	28	1	1	888	888	888	4		3	7	3	10	2	4		2	888	888	2	1	3	888	888	888	888	888	888	888	888	888	888	888	888	888	888	888	888	888	888	888	888	888	888	888	888	888	888	888	888
1	44	1	1	888	888	888	2		6	7	3	8	3	3		2	888	888	4	1	3	888	888	888	888	888	888	888	888	888	888	888	888	888	888	888	888	888	888	888	888	888	888	888	888	888	888	888	888
1	23	1	1	888	888	888	4		6	7	3	9	2	2		2	888	888	3	1	3	888	888	888	888	888	888	888	888	888	888	888	888	888	888	888	888	888	888	888	888	888	888	888	888	888	888	888	888
1	34	1	1	888	888	888	3		6	7	3	3	3	1		2	888	888	2	3	1	#NULL!	1	#NULL!	#NULL!	#NULL!	#NULL!	#NULL!		2	888	888	888	888	888	888	2	3	888	888	888	888	888	888	888	888	888	888	888
1	28	1	1	888	888	888	2		6	7	3	3	3	9		2	888	888	2	2	2	888	888	888	888	888	888	888	888	888	888	888	888	888	888	888	888	888	888	888	888	888	888	888	888	888	888	888	888
1	33	1	1	888	888	888	4		5	7	3	6	2	8		2	888	888	3	2	2	888	888	888	888	888	888	888	888	888	888	888	888	888	888	888	888	888	888	888	888	888	888	888	888	888	888	888	888
1	21	1	1	888	888	888	4		5	7	3	1	2	7		2	888	888	1	1	3	888	888	888	888	888	888	888	888	888	888	888	888	888	888	888	888	888	888	888	888	888	888	888	888	888	888	888	888
1	23	1	1	888	888	888	4		6	7	3	2	2	4		2	888	888	1	1	3	888	888	888	888	888	888	888	888	888	888	888	888	888	888	888	888	888	888	888	888	888	888	888	888	888	888	888	888
1	28	1	1	888	888	888	4		5	7	3	6	3	5		2	888	888	5	1	3	888	888	888	888	888	888	888	888	888	888	888	888	888	888	888	888	888	888	888	888	888	888	888	888	888	888	888	888
1	30	1	1	888	888	888	2		6	7	3	5	3	4		2	888	888	3	1	3	888	888	888	888	888	888	888	888	888	888	888	888	888	888	888	888	888	888	888	888	888	888	888	888	888	888	888	888
1	28	1	1	888	888	888	3		6	7	3	10	2	4		2	888	888	1	1	3	888	888	888	888	888	888	888	888	888	888	888	888	888	888	888	888	888	888	888	888	888	888	888	888	888	888	888	888
1	34	1	1	888	888	888	2		6	7	3	3	3	4		2	888	888	3	1	3	888	888	888	888	888	888	888	888	888	888	888	888	888	888	888	888	888	888	888	888	888	888	888	888	888	888	888	888
1	27	1	1	888	888	888	4		6	7	3	2	3	4		2	888	888	2	2	3	888	888	888	888	888	888	888	888	888	888	888	888	888	888	888	888	888	888	888	888	888	888	888	888	888	888	888	888
1	26	1	1	888	888	888	3		5	7	3	2	3	3		2	888	888	4	1	3	888	888	888	888	888	888	888	888	888	888	888	888	888	888	888	888	888	888	888	888	888	888	888	888	888	888	888	888
1	46	1	1	888	888	888	1		5	7	3	5	3	8		2	888	888	3	1	2	888	888	888	888	888	888	888	888	888	888	888	888	888	888	888	888	888	888	888	888	888	888	888	888	888	888	888	888
1	37	1	1	888	888	888	3		6	7	3	3	3	4		2	888	888	3	1	3	888	888	888	888	888	888	888	888	888	888	888	888	888	888	888	888	888	888	888	888	888	888	888	888	888	888	888	888
1	31	1	1	888	888	888	3		6	7	3	3	3	4		2	888	888	3	1	3	888	888	888	888	888	888	888	888	888	888	888	888	888	888	888	888	888	888	888	888	888	888	888	888	888	888	888	888
1	24	1	1	888	888	888	4		6	7	3	1	3	10		2	888	888	2	1	3	888	888	888	888	888	888	888	888	888	888	888	888	888	888	888	888	888	888	888	888	888	888	888	888	888	888	888	888
1	23	1	1	888	888	888	3		6	7	3	5	3	4		2	888	888	3	1	3	888	888	888	888	888	888	888	888	888	888	888	888	888	888	888	888	888	888	888	888	888	888	888	888	888	888	888	888
1	46	1	1	888	888	888	4		5	7	3	13	2	4		2	888	888	4	1	3	888	888	888	888	888	888	888	888	888	888	888	888	888	888	888	888	888	888	888	888	888	888	888	888	888	888	888	888
1	22	1	1	888	888	888	2		6	7	3	30	2	4		2	888	888	1	1	2	888	888	888	888	888	888	888	888	888	888	888	888	888	888	888	888	888	888	888	888	888	888	888	888	888	888	888	888
1	22	1	1	888	888	888	4		5	7	3	4	3	4		2	888	888	3	3	2	888	888	888	888	888	888	888	888	888	888	888	888	888	888	888	888	888	888	888	888	888	888	888	888	888	888	888	888
1	26	1	1	888	888	888	4		5	7	3	1	3	5		2	888	888	1	3	3	888	888	888	888	888	888	888	888	888	888	888	888	888	888	888	888	888	888	888	888	888	888	888	888	888	888	888	888
1	25	1	1	888	888	888	4		6	7	3	2	2	8		2	888	888	2	2	3	888	888	888	888	888	888	888	888	888	888	888	888	888	888	888	888	888	888	888	888	888	888	888	888	888	888	888	888
1	23	1	1	888	888	888	3		5	7	3	15	2	4		2	888	888	4	1	3	888	888	888	888	888	888	888	888	888	888	888	888	888	888	888	888	888	888	888	888	888	888	888	888	888	888	888	888
1	50	1	2	filipinas	23	3	4		6	7	3	10	3	3		2	888	888	3	1	3	888	888	888	888	888	888	888	888	888	888	888	888	888	888	888	888	888	888	888	888	888	888	888	888	888	888	888	888
1	40	1	1	888	888	888	4		5	7	3	2	3	4		2	888	888	1	1	3	888	888	888	888	888	888	888	888	888	888	888	888	888	888	888	888	888	888	888	888	888	888	888	888	888	888	888	888
1	22	1	1	888	888	888	3		5	7	3	2	3	4		2	888	888	2	1	2	888	888	888	888	888	888	888	888	888	888	888	888	888	888	888	888	888	888	888	888	888	888	888	888	888	888	888	888
1	25	1	2	colombia	7	3	3		6	7	3	8	3	4		2	888	888	3	1	3	888	888	888	888	888	888	888	888	888	888	888	888	888	888	888	888	888	888	888	888	888	888	888	888	888	888	888	888
1	22	1	1	888	888	888	3		6	7	3	2	2	5		2	888	888	3	2	3	888	888	888	888	888	888	888	888	888	888	888	888	888	888	888	888	888	888	888	888	888	888	888	888	888	888	888	888
1	35	1	1	888	888	888	4		6	7	3	2	3	5		2	888	888	4	1	2	888	888	888	888	888	888	888	888	888	888	888	888	888	888	888	888	888	888	888	888	888	888	888	888	888	888	888	888
1	20	1	1	888	888	888	4		6	7	3	2	3	4		2	888	888	3	1	3	888	888	888	888	888	888	888	888	888	888	888	888	888	888	888	888	888	888	888	888	888	888	888	888	888	888	888	888
1	41	1	1	888	888	888	3		6	7	3	10	3	5		2	888	888	3	1	3	888	888	888	888	888	888	888	888	888	888	888	888	888	888	888	888	888	888	888	888	888	888	888	888	888	888	888	888
1	22	1	1	888	888	888	4		6	7	3	6	2	4		2	888	888	3	1	2	888	888	888	888	888	888	888	888	888	888	888	888	888	888	888	888	888	888	888	888	888	888	888	888	888	888	888	888
1	41	1	1	888	888	888	4		6	7	3	14	2	5		2	888	888	1	1	3	888	888	888	888	888	888	888	888	888	888	888	888	888	888	888	888	888	888	888	888	888	888	888	888	888	888	888	888
1	27	1	1	888	888	888	2		6	7	3	2	3	1		2	888	888	3	1	3	888	888	888	888	888	888	888	888	888	888	888	888	888	888	888	888	888	888	888	888	888	888	888	888	888	888	888	888
1	23	1	1	888	888	888	3		5	7	3	1	3	4		2	888	888	1	2	3	888	888	888	888	888	888	888	888	888	888	888	888	888	888	888	888	888	888	888	888	888	888	888	888	888	888	888	888
1	21	1	1	888	888	888	4		4	7	3	6	2	4		2	888	888	2	1	3	888	888	888	888	888	888	888	888	888	888	888	888	888	888	888	888	888	888	888	888	888	888	888	888	888	888	888	888
1	24	1	1	888	888	888	0	Ciclo de Formaci&#243;n Profesional	5	7	3	1	3	4		2	888	888	2	1	2	888	888	888	888	888	888	888	888	888	888	888	888	888	888	888	888	888	888	888	888	888	888	888	888	888	888	888	888
1	37	1	1	888	888	888	3		6	7	3	10	3	8		2	888	888	4	1	3	888	888	888	888	888	888	888	888	888	888	888	888	888	888	888	888	888	888	888	888	888	888	888	888	888	888	888	888
1	23	1	1	888	888	888	4		6	7	3	3	3	4		2	888	888	3	1	3	888	888	888	888	888	888	888	888	888	888	888	888	888	888	888	888	888	888	888	888	888	888	888	888	888	888	888	888
1	41	1	1	888	888	888	4		3	7	3	7	3	3		2	888	888	4	2	2	888	888	888	888	888	888	888	888	888	888	888	888	888	888	888	888	888	888	888	888	888	888	888	888	888	888	888	888
1	28	1	1	888	888	888	4		6	7	3	2	3	8		2	888	888	1	1	2	888	888	888	888	888	888	888	888	888	888	888	888	888	888	888	888	888	888	888	888	888	888	888	888	888	888	888	888
1	40	1	1	888	888	888	4		6	7	3	5	3	4		2	888	888	4	1	3	888	888	888	888	888	888	888	888	888	888	888	888	888	888	888	888	888	888	888	888	888	888	888	888	888	888	888	888
1	31	1	1	888	888	888	3		5	7	3	2	3	4		2	888	888	1	2	3	888	888	888	888	888	888	888	888	888	888	888	888	888	888	888	888	888	888	888	888	888	888	888	888	888	888	888	888
1	31	1	1	888	888	888	0	estudiante de primero de carrera	6	7	3	17	2	8		2	888	888	3	1	3	888	888	888	888	888	888	888	888	888	888	888	888	888	888	888	888	888	888	888	888	888	888	888	888	888	888	888	888
1	43	1	1	888	888	888	4		5	7	3	3	3	3		2	888	888	4	1	3	888	888	888	888	888	888	888	888	888	888	888	888	888	888	888	888	888	888	888	888	888	888	888	888	888	888	888	888
1	28	1	1	888	888	888	4		6	7	3	1	3	4		2	888	888	1	1	3	888	888	888	888	888	888	888	888	888	888	888	888	888	888	888	888	888	888	888	888	888	888	888	888	888	888	888	888
1	23	1	1	888	888	888	4		6	7	3	7	1	8		2	888	888	3	1	3	888	888	888	888	888	888	888	888	888	888	888	888	888	888	888	888	888	888	888	888	888	888	888	888	888	888	888	888
1	20	1	1	888	888	888	3		6	7	3	4	3	2		2	888	888	1	1	3	888	888	888	888	888	888	888	888	888	888	888	888	888	888	888	888	888	888	888	888	888	888	888	888	888	888	888	888
1	20	1	1	888	888	888	1		6	7	3	7	2	4		2	888	888	3	1	3	888	888	888	888	888	888	888	888	888	888	888	888	888	888	888	888	888	888	888	888	888	888	888	888	888	888	888	888
1	30	1	1	888	888	888	3		5	7	3	4	2	1		2	888	888	2	1	2	888	888	888	888	888	888	888	888	888	888	888	888	888	888	888	888	888	888	888	888	888	888	888	888	888	888	888	888
1	35	1	1	888	888	888	4		6	7	3	10	3	4		2	888	888	3	1	2	888	888	888	888	888	888	888	888	888	888	888	888	888	888	888	888	888	888	888	888	888	888	888	888	888	888	888	888
1	51	1	1	888	888	888	3		3	7	3	2	3	9		2	888	888	3	1	3	888	888	888	888	888	888	888	888	888	888	888	888	888	888	888	888	888	888	888	888	888	888	888	888	888	888	888	888
1	34	1	1	888	888	888	4		6	7	3	5	3	1		2	888	888	2	2	2	888	888	888	888	888	888	888	888	888	888	888	888	888	888	888	888	888	888	888	888	888	888	888	888	888	888	888	888
1	23	1	1	888	888	888	4		5	7	3	2	3	4		2	888	888	3	1	3	888	888	888	888	888	888	888	888	888	888	888	888	888	888	888	888	888	888	888	888	888	888	888	888	888	888	888	888
1	22	1	1	888	888	888	1		6	7	3	6	2	4		2	888	888	3	1	3	888	888	888	888	888	888	888	888	888	888	888	888	888	888	888	888	888	888	888	888	888	888	888	888	888	888	888	888
1	25	1	2	Alemania	20	3	0	Grado Superior en Imagen	6	7	3	3	3	10		2	888	888	1	1	3	888	888	888	888	888	888	888	888	888	888	888	888	888	888	888	888	888	888	888	888	888	888	888	888	888	888	888	888
1	30	1	1	888	888	888	3		6	7	3	2	3	4		2	888	888	3	1	3	888	888	888	888	888	888	888	888	888	888	888	888	888	888	888	888	888	888	888	888	888	888	888	888	888	888	888	888
1	19	1	1	888	888	888	2		6	7	3	5	2	4		2	888	888	1	1	3	888	888	888	888	888	888	888	888	888	888	888	888	888	888	888	888	888	888	888	888	888	888	888	888	888	888	888	888
1	27	1	1	888	888	888	3		5	7	3	1	3	4		2	888	888	1	1	3	888	888	888	888	888	888	888	888	888	888	888	888	888	888	888	888	888	888	888	888	888	888	888	888	888	888	888	888
1	30	1	1	888	888	888	0	Doctor en Biolog&#237;a Molecular	6	7	3	1	3	4		2	888	888	2	2	2	888	888	888	888	888	888	888	888	888	888	888	888	888	888	888	888	888	888	888	888	888	888	888	888	888	888	888	888
1	22	1	1	888	888	888	4		6	7	3	3	2	9		2	888	888	4	1	3	888	888	888	888	888	888	888	888	888	888	888	888	888	888	888	888	888	888	888	888	888	888	888	888	888	888	888	888
1	30	1	1	888	888	888	3		6	7	3	2	3	4		2	888	888	3	1	3	888	888	888	888	888	888	888	888	888	888	888	888	888	888	888	888	888	888	888	888	888	888	888	888	888	888	888	888
1	27	1	1	888	888	888	2		6	7	3	3	3	4		2	888	888	3	1	2	888	888	888	888	888	888	888	888	888	888	888	888	888	888	888	888	888	888	888	888	888	888	888	888	888	888	888	888
1	26	1	2	Estados Unidos	4	3	4		6	7	3	5	2	4		2	888	888	1	1	2	888	888	888	888	888	888	888	888	888	888	888	888	888	888	888	888	888	888	888	888	888	888	888	888	888	888	888	888
1	26	1	1	888	888	888	2		6	7	3	3	3	3		2	888	888	3	1	3	888	888	888	888	888	888	888	888	888	888	888	888	888	888	888	888	888	888	888	888	888	888	888	888	888	888	888	888
1	35	1	1	888	888	888	4		4	7	3	3	3	4		2	888	888	1	1	3	888	888	888	888	888	888	888	888	888	888	888	888	888	888	888	888	888	888	888	888	888	888	888	888	888	888	888	888
1	26	1	1	888	888	888	3		6	7	3	6	2	4		2	888	888	1	1	3	888	888	888	888	888	888	888	888	888	888	888	888	888	888	888	888	888	888	888	888	888	888	888	888	888	888	888	888
1	45	1	1	888	888	888	2		5	7	3	8	2	10		2	888	888	1	1	3	888	888	888	888	888	888	888	888	888	888	888	888	888	888	888	888	888	888	888	888	888	888	888	888	888	888	888	888
1	62	1	2	Los Pa&#239;ses Bajos	27	3	3		6	7	3	25	3	4		2	888	888	4	1	3	888	888	888	888	888	888	888	888	888	888	888	888	888	888	888	888	888	888	888	888	888	888	888	888	888	888	888	888
1	36	1	1	888	888	888	3		3	7	3	3	3	8		2	888	888	4	1	3	888	888	888	888	888	888	888	888	888	888	888	888	888	888	888	888	888	888	888	888	888	888	888	888	888	888	888	888
1	33	1	1	888	888	888	4		6	7	3	6	3	8		2	888	888	2	1	3	888	888	888	888	888	888	888	888	888	888	888	888	888	888	888	888	888	888	888	888	888	888	888	888	888	888	888	888
1	24	1	1	888	888	888	0	hasta 3&#186; ESO, peluquer&#237;a canina, recepci	5	7	3	18	2	4		2	888	888	3	1	3	888	888	888	888	888	888	888	888	888	888	888	888	888	888	888	888	888	888	888	888	888	888	888	888	888	888	888	888
1	32	1	1	888	888	888	4		6	7	3	10	1	10		2	888	888	1	1	3	888	888	888	888	888	888	888	888	888	888	888	888	888	888	888	888	888	888	888	888	888	888	888	888	888	888	888	888
1	23	1	1	888	888	888	4		5	7	3	2	3	4		2	888	888	2	2	3	888	888	888	888	888	888	888	888	888	888	888	888	888	888	888	888	888	888	888	888	888	888	888	888	888	888	888	888
1	43	1	2	Polonia	5	3	4		6	7	3	4	3	2		2	888	888	2	1	3	888	888	888	888	888	888	888	888	888	888	888	888	888	888	888	888	888	888	888	888	888	888	888	888	888	888	888	888
1	25	1	1	888	888	888	4		6	7	3	3	3	8		2	888	888	2	3	1	#NULL!	1	#NULL!	#NULL!	#NULL!	#NULL!	#NULL!		1	1	888	888	888	888	888	2	1	3	3	1		2	2	1	1	1	888	2
1	27	1	1	888	888	888	4		6	7	3	2	3	4		2	888	888	3	1	3	888	888	888	888	888	888	888	888	888	888	888	888	888	888	888	888	888	888	888	888	888	888	888	888	888	888	888	888
1	24	1	1	888	888	888	2		6	7	3	9	2	1		2	888	888	2	1	3	888	888	888	888	888	888	888	888	888	888	888	888	888	888	888	888	888	888	888	888	888	888	888	888	888	888	888	888
1	35	1	1	888	888	888	3		5	7	3	3	3	1		2	888	888	4	2	3	888	888	888	888	888	888	888	888	888	888	888	888	888	888	888	888	888	888	888	888	888	888	888	888	888	888	888	888
1	18	1	1	888	888	888	3		6	7	3	5	2	4		2	888	888	2	2	3	888	888	888	888	888	888	888	888	888	888	888	888	888	888	888	888	888	888	888	888	888	888	888	888	888	888	888	888
1	19	1	1	888	888	888	4		4	7	3	5	2	4		2	888	888	3	1	3	888	888	888	888	888	888	888	888	888	888	888	888	888	888	888	888	888	888	888	888	888	888	888	888	888	888	888	888
1	38	1	1	888	888	888	3		5	7	3	8	3	9		2	888	888	3	1	3	888	888	888	888	888	888	888	888	888	888	888	888	888	888	888	888	888	888	888	888	888	888	888	888	888	888	888	888
1	27	1	1	888	888	888	4		6	7	3	1	3	5		2	888	888	1	1	3	888	888	888	888	888	888	888	888	888	888	888	888	888	888	888	888	888	888	888	888	888	888	888	888	888	888	888	888
1	34	1	1	888	888	888	4		5	7	3	3	2	4		2	888	888	4	1	3	888	888	888	888	888	888	888	888	888	888	888	888	888	888	888	888	888	888	888	888	888	888	888	888	888	888	888	888
1	68	1	2	polonia	35	3	3		6	7	3	3	2	4		2	888	888	1	3	3	888	888	888	888	888	888	888	888	888	888	888	888	888	888	888	888	888	888	888	888	888	888	888	888	888	888	888	888
1	55	1	1	888	888	888	0	bachiller elemental	5	7	3	8	3	4		2	888	888	3	1	3	888	888	888	888	888	888	888	888	888	888	888	888	888	888	888	888	888	888	888	888	888	888	888	888	888	888	888	888
1	40	1	1	888	888	888	4		4	7	3	5	3	4		2	888	888	4	2	3	888	888	888	888	888	888	888	888	888	888	888	888	888	888	888	888	888	888	888	888	888	888	888	888	888	888	888	888
1	34	1	2	Sudam&#233;rica	20	3	4		6	7	3	1	2	2		2	888	888	1	1	3	888	888	888	888	888	888	888	888	888	888	888	888	888	888	888	888	888	888	888	888	888	888	888	888	888	888	888	888
1	20	1	1	888	888	888	3		5	7	3	2	2	4		2	888	888	2	1	3	888	888	888	888	888	888	888	888	888	888	888	888	888	888	888	888	888	888	888	888	888	888	888	888	888	888	888	888
1	49	1	1	888	888	888	2		6	7	3	1	3	4		2	888	888	1	1	3	888	888	888	888	888	888	888	888	888	888	888	888	888	888	888	888	888	888	888	888	888	888	888	888	888	888	888	888
1	49	1	1	888	888	888	4		6	7	3	2	3	10		2	888	888	1	1	3	888	888	888	888	888	888	888	888	888	888	888	888	888	888	888	888	888	888	888	888	888	888	888	888	888	888	888	888
1	58	1	1	888	888	888	2		5	7	3	8	3	1		2	888	888	3	1	2	888	888	888	888	888	888	888	888	888	888	888	888	888	888	888	888	888	888	888	888	888	888	888	888	888	888	888	888
1	53	1	1	888	888	888	0	certificado escolar hasta los 14 a&#241;os	6	7	3	36	2	4		2	888	888	3	1	3	888	888	888	888	888	888	888	888	888	888	888	888	888	888	888	888	888	888	888	888	888	888	888	888	888	888	888	888
#NULL!		1	1	888	888	888	4		6	7	3	5	3	1		2	888	888	1	1	2	888	888	888	888	888	888	888	888	888	888	888	888	888	888	888	888	888	888	888	888	888	888	888	888	888	888	888	888
1	24	1	1	888	888	888	4		6	7	3	18	2	1		2	888	888	4	2	2	888	888	888	888	888	888	888	888	888	888	888	888	888	888	888	888	888	888	888	888	888	888	888	888	888	888	888	888
1	26	1	1	888	888	888	4		6	7	3	2	2	4		2	888	888	2	1	3	888	888	888	888	888	888	888	888	888	888	888	888	888	888	888	888	888	888	888	888	888	888	888	888	888	888	888	888
1	36	1	1	888	888	888	2		6	7	3	13	3	8		2	888	888	1	1	3	888	888	888	888	888	888	888	888	888	888	888	888	888	888	888	888	888	888	888	888	888	888	888	888	888	888	888	888
1	31	1	1	888	888	888	0	Doctor en ingenier&#237;a industrial	6	7	3	2	3	4		2	888	888	2	2	3	888	888	888	888	888	888	888	888	888	888	888	888	888	888	888	888	888	888	888	888	888	888	888	888	888	888	888	888
1	29	1	1	888	888	888	4		6	7	3	5	2	3		2	888	888	3	1	3	888	888	888	888	888	888	888	888	888	888	888	888	888	888	888	888	888	888	888	888	888	888	888	888	888	888	888	888
1	20	1	1	888	888	888	3		6	7	3	2	3	4		2	888	888	1	1	2	888	888	888	888	888	888	888	888	888	888	888	888	888	888	888	888	888	888	888	888	888	888	888	888	888	888	888	888
1	35	1	1	888	888	888	3		5	7	3	20	3	4		2	888	888	3	2	3	888	888	888	888	888	888	888	888	888	888	888	888	888	888	888	888	888	888	888	888	888	888	888	888	888	888	888	888
1	40	1	1	888	888	888	0	m&#225;ster	6	7	3	3	2	8		2	888	888	3	1	3	888	888	888	888	888	888	888	888	888	888	888	888	888	888	888	888	888	888	888	888	888	888	888	888	888	888	888	888
1	50	1	1	888	888	888	3		6	7	3	8	3	5		2	888	888	3	1	3	888	888	888	888	888	888	888	888	888	888	888	888	888	888	888	888	888	888	888	888	888	888	888	888	888	888	888	888
1	25	1	1	888	888	888	3		6	7	3	2	3	4		2	888	888	3	1	3	888	888	888	888	888	888	888	888	888	888	888	888	888	888	888	888	888	888	888	888	888	888	888	888	888	888	888	888
1	21	1	1	888	888	888	3		6	7	3	2	3	10		2	888	888	3	1	3	888	888	888	888	888	888	888	888	888	888	888	888	888	888	888	888	888	888	888	888	888	888	888	888	888	888	888	888
1	27	1	2	M&#233;xico	4	3	0	M&#225;ster	5	7	3	4	3	5		2	888	888	2	1	3	888	888	888	888	888	888	888	888	888	888	888	888	888	888	888	888	888	888	888	888	888	888	888	888	888	888	888	888
1	39	1	1	888	888	888	4		5	7	3	2	3	4		2	888	888	3	1	3	888	888	888	888	888	888	888	888	888	888	888	888	888	888	888	888	888	888	888	888	888	888	888	888	888	888	888	888
1	39	1	1	888	888	888	4		5	7	3	10	2	8		2	888	888	3	1	3	888	888	888	888	888	888	888	888	888	888	888	888	888	888	888	888	888	888	888	888	888	888	888	888	888	888	888	888
1	36	1	1	888	888	888	3		6	7	3	3	3	4		2	888	888	3	1	3	888	888	888	888	888	888	888	888	888	888	888	888	888	888	888	888	888	888	888	888	888	888	888	888	888	888	888	888
1	24	1	1	888	888	888	4		6	7	3	2	3	8		2	888	888	4	1	3	888	888	888	888	888	888	888	888	888	888	888	888	888	888	888	888	888	888	888	888	888	888	888	888	888	888	888	888
1	49	1	1	888	888	888	0	Cursos a traves de centros homologados sobre obra	5	7	3	10	3	4		2	888	888	3	2	3	888	888	888	888	888	888	888	888	888	888	888	888	888	888	888	888	888	888	888	888	888	888	888	888	888	888	888	888
1	25	1	1	888	888	888	2		4	7	3	2	3	4		2	888	888	1	1	3	888	888	888	888	888	888	888	888	888	888	888	888	888	888	888	888	888	888	888	888	888	888	888	888	888	888	888	888
1	41	1	1	888	888	888	4		6	7	3	15	3	8		2	888	888	1	1	3	888	888	888	888	888	888	888	888	888	888	888	888	888	888	888	888	888	888	888	888	888	888	888	888	888	888	888	888
1	23	1	1	888	888	888	2		6	7	3	2	3	9		2	888	888	2	1	3	888	888	888	888	888	888	888	888	888	888	888	888	888	888	888	888	888	888	888	888	888	888	888	888	888	888	888	888
1	39	1	2	Cuba	13	3	4		6	7	3	10	3	4		2	888	888	3	1	3	888	888	888	888	888	888	888	888	888	888	888	888	888	888	888	888	888	888	888	888	888	888	888	888	888	888	888	888
1	44	1	1	888	888	888	3		3	7	3	2	3	4		2	888	888	2	2	3	888	888	888	888	888	888	888	888	888	888	888	888	888	888	888	888	888	888	888	888	888	888	888	888	888	888	888	888
1	36	1	2	montevideo	8	3	3		5	7	3	6	2	4		2	888	888	1	1	3	888	888	888	888	888	888	888	888	888	888	888	888	888	888	888	888	888	888	888	888	888	888	888	888	888	888	888	888
1	39	1	1	888	888	888	3		6	7	3	3	3	4		2	888	888	5	1	3	888	888	888	888	888	888	888	888	888	888	888	888	888	888	888	888	888	888	888	888	888	888	888	888	888	888	888	888
1	40	1	1	888	888	888	4		6	7	3	2	3	5		2	888	888	3	1	3	888	888	888	888	888	888	888	888	888	888	888	888	888	888	888	888	888	888	888	888	888	888	888	888	888	888	888	888
1	39	1	1	888	888	888	4		6	7	3	5	3	4		2	888	888	3	1	3	888	888	888	888	888	888	888	888	888	888	888	888	888	888	888	888	888	888	888	888	888	888	888	888	888	888	888	888
1	27	1	1	888	888	888	3		6	7	3	1	3	10		2	888	888	2	1	2	888	888	888	888	888	888	888	888	888	888	888	888	888	888	888	888	888	888	888	888	888	888	888	888	888	888	888	888
1	18	1	2	Bolivia	6	3	0	FP	6	7	3	2	3	4		2	888	888	1	1	3	888	888	888	888	888	888	888	888	888	888	888	888	888	888	888	888	888	888	888	888	888	888	888	888	888	888	888	888
1	32	1	1	888	888	888	4		6	7	3	30	2	8		2	888	888	4	1	3	888	888	888	888	888	888	888	888	888	888	888	888	888	888	888	888	888	888	888	888	888	888	888	888	888	888	888	888
1	47	1	1	888	888	888	3		6	7	3	3	3	8		2	888	888	1	1	3	888	888	888	888	888	888	888	888	888	888	888	888	888	888	888	888	888	888	888	888	888	888	888	888	888	888	888	888
1	30	1	1	888	888	888	4		6	7	3	5	3	4		2	888	888	3	1	3	888	888	888	888	888	888	888	888	888	888	888	888	888	888	888	888	888	888	888	888	888	888	888	888	888	888	888	888
1	39	1	1	888	888	888	3		5	7	3	7	3	4		2	888	888	3	1	3	888	888	888	888	888	888	888	888	888	888	888	888	888	888	888	888	888	888	888	888	888	888	888	888	888	888	888	888
1	27	1	1	888	888	888	2		6	7	3	1	3	4		2	888	888	5	1	3	888	888	888	888	888	888	888	888	888	888	888	888	888	888	888	888	888	888	888	888	888	888	888	888	888	888	888	888
1	24	1	1	888	888	888	4		6	7	3	1	3	4		2	888	888	2	1	3	888	888	888	888	888	888	888	888	888	888	888	888	888	888	888	888	888	888	888	888	888	888	888	888	888	888	888	888
1	56	1	1	888	888	888	4		6	7	3	15	3	8		2	888	888	3	2	3	888	888	888	888	888	888	888	888	888	888	888	888	888	888	888	888	888	888	888	888	888	888	888	888	888	888	888	888
1	24	1	1	888	888	888	4		5	7	3	8	2	8		2	888	888	2	1	3	888	888	888	888	888	888	888	888	888	888	888	888	888	888	888	888	888	888	888	888	888	888	888	888	888	888	888	888
1	42	1	1	888	888	888	3		6	7	3	5	3	8		2	888	888	1	1	3	888	888	888	888	888	888	888	888	888	888	888	888	888	888	888	888	888	888	888	888	888	888	888	888	888	888	888	888
1	36	1	1	888	888	888	3		6	7	3	1	3	4		2	888	888	1	1	3	888	888	888	888	888	888	888	888	888	888	888	888	888	888	888	888	888	888	888	888	888	888	888	888	888	888	888	888
1	35	1	1	888	888	888	3		6	7	3	7	3	4		2	888	888	3	1	3	888	888	888	888	888	888	888	888	888	888	888	888	888	888	888	888	888	888	888	888	888	888	888	888	888	888	888	888
1	39	1	1	888	888	888	4		6	7	3	1	3	10		2	888	888	2	3	2	888	888	888	888	888	888	888	888	888	888	888	888	888	888	888	888	888	888	888	888	888	888	888	888	888	888	888	888
1	25	1	1	888	888	888	3		6	7	3	4	3	4		2	888	888	4	1	3	888	888	888	888	888	888	888	888	888	888	888	888	888	888	888	888	888	888	888	888	888	888	888	888	888	888	888	888
1	26	1	1	888	888	888	3		6	7	3	3	3	8		2	888	888	3	1	3	888	888	888	888	888	888	888	888	888	888	888	888	888	888	888	888	888	888	888	888	888	888	888	888	888	888	888	888
1	21	1	1	888	888	888	3		6	7	3	2	3	10		2	888	888	3	1	3	888	888	888	888	888	888	888	888	888	888	888	888	888	888	888	888	888	888	888	888	888	888	888	888	888	888	888	888
1	66	1	1	888	888	888	2		5	7	3	20	3	4		2	888	888	3	2	3	888	888	888	888	888	888	888	888	888	888	888	888	888	888	888	888	888	888	888	888	888	888	888	888	888	888	888	888
1	24	1	1	888	888	888	4		6	7	3	1	3	4		2	888	888	2	1	3	888	888	888	888	888	888	888	888	888	888	888	888	888	888	888	888	888	888	888	888	888	888	888	888	888	888	888	888
1	26	1	1	888	888	888	4		6	7	3	2	2	3		2	888	888	5	1	3	888	888	888	888	888	888	888	888	888	888	888	888	888	888	888	888	888	888	888	888	888	888	888	888	888	888	888	888
1	40	1	1	888	888	888	0	EGB	6	7	3	2	3	8		2	888	888	1	1	3	888	888	888	888	888	888	888	888	888	888	888	888	888	888	888	888	888	888	888	888	888	888	888	888	888	888	888	888
1	32	1	1	888	888	888	1		5	7	3	8	3	4		2	888	888	3	1	3	888	888	888	888	888	888	888	888	888	888	888	888	888	888	888	888	888	888	888	888	888	888	888	888	888	888	888	888
1	37	1	1	888	888	888	3		5	7	3	1	3	3		2	888	888	5	1	3	888	888	888	888	888	888	888	888	888	888	888	888	888	888	888	888	888	888	888	888	888	888	888	888	888	888	888	888
1	46	1	1	888	888	888	4		6	7	3	2	3	4		2	888	888	1	1	3	888	888	888	888	888	888	888	888	888	888	888	888	888	888	888	888	888	888	888	888	888	888	888	888	888	888	888	888
1	23	1	1	888	888	888	4		5	7	3	2	3	5		2	888	888	2	2	3	888	888	888	888	888	888	888	888	888	888	888	888	888	888	888	888	888	888	888	888	888	888	888	888	888	888	888	888
1	23	1	1	888	888	888	4		6	7	3	7	1	4		2	888	888	1	1	3	888	888	888	888	888	888	888	888	888	888	888	888	888	888	888	888	888	888	888	888	888	888	888	888	888	888	888	888
1	45	1	1	888	888	888	4		6	7	3	10	3	8		2	888	888	1	2	3	888	888	888	888	888	888	888	888	888	888	888	888	888	888	888	888	888	888	888	888	888	888	888	888	888	888	888	888
1	30	1	2	venezuela	5	3	4		5	7	3	1	3	1		2	888	888	4	2	3	888	888	888	888	888	888	888	888	888	888	888	888	888	888	888	888	888	888	888	888	888	888	888	888	888	888	888	888
#NULL!	29	1	1	888	888	888	3		6	7	3	3	3	4		2	888	888	3	1	3	888	888	888	888	888	888	888	888	888	888	888	888	888	888	888	888	888	888	888	888	888	888	888	888	888	888	888	888
1	56	1	1	888	888	888	0	magisterio	6	7	3	10	3	5		2	888	888	2	2	3	888	888	888	888	888	888	888	888	888	888	888	888	888	888	888	888	888	888	888	888	888	888	888	888	888	888	888	888
1	28	1	1	888	888	888	4		3	7	3	3	2	4		2	888	888	4	1	3	888	888	888	888	888	888	888	888	888	888	888	888	888	888	888	888	888	888	888	888	888	888	888	888	888	888	888	888
1	57	1	1	888	888	888	4		5	7	3	16	3	9		2	888	888	4	1	2	888	888	888	888	888	888	888	888	888	888	888	888	888	888	888	888	888	888	888	888	888	888	888	888	888	888	888	888
1	29	1	1	888	888	888	2		6	7	3	8	3	4		2	888	888	3	2	2	888	888	888	888	888	888	888	888	888	888	888	888	888	888	888	888	888	888	888	888	888	888	888	888	888	888	888	888
1	50	1	1	888	888	888	4		5	7	3	10	3	4		2	888	888	2	1	3	888	888	888	888	888	888	888	888	888	888	888	888	888	888	888	888	888	888	888	888	888	888	888	888	888	888	888	888
1	25	1	1	888	888	888	4		6	7	3	18	2	5		2	888	888	3	1	3	888	888	888	888	888	888	888	888	888	888	888	888	888	888	888	888	888	888	888	888	888	888	888	888	888	888	888	888
1	45	1	1	888	888	888	3		6	7	3	1	3	8		2	888	888	4	1	3	888	888	888	888	888	888	888	888	888	888	888	888	888	888	888	888	888	888	888	888	888	888	888	888	888	888	888	888
1	32	1	1	888	888	888	4		6	7	3	2	3	1		2	888	888	4	1	3	888	888	888	888	888	888	888	888	888	888	888	888	888	888	888	888	888	888	888	888	888	888	888	888	888	888	888	888
1	25	1	1	888	888	888	4		5	7	3	6	1	4		2	888	888	3	1	3	888	888	888	888	888	888	888	888	888	888	888	888	888	888	888	888	888	888	888	888	888	888	888	888	888	888	888	888
1	43	1	2	chile	8	3	3		6	7	3	1	3	1		2	888	888	2	1	3	888	888	888	888	888	888	888	888	888	888	888	888	888	888	888	888	888	888	888	888	888	888	888	888	888	888	888	888
1	29	1	1	888	888	888	4		6	7	3	1	3	4		2	888	888	2	3	1	#NULL!	#NULL!	1	#NULL!	#NULL!	#NULL!	#NULL!		2	888	888	888	888	888	888	2	3	888	888	888	888	888	888	888	888	888	888	888
1	20	1	1	888	888	888	3		6	7	3	3	3	8		2	888	888	1	3	1	#NULL!	1	#NULL!	#NULL!	#NULL!	#NULL!	#NULL!		2	888	888	888	888	888	888	2	3	888	888	888	888	888	888	888	888	888	888	888
1	36	1	1	888	888	888	4		6	7	3	1	3	1		2	888	888	2	2	2	888	888	888	888	888	888	888	888	888	888	888	888	888	888	888	888	888	888	888	888	888	888	888	888	888	888	888	888
1	21	1	1	888	888	888	3		6	7	3	1	2	4		2	888	888	3	1	3	888	888	888	888	888	888	888	888	888	888	888	888	888	888	888	888	888	888	888	888	888	888	888	888	888	888	888	888
1	41	1	1	888	888	888	3		5	7	3	4	3	3		2	888	888	4	1	3	888	888	888	888	888	888	888	888	888	888	888	888	888	888	888	888	888	888	888	888	888	888	888	888	888	888	888	888
1	35	1	1	888	888	888	4		6	7	3	5	3	5		2	888	888	3	1	3	888	888	888	888	888	888	888	888	888	888	888	888	888	888	888	888	888	888	888	888	888	888	888	888	888	888	888	888
1	55	1	1	888	888	888	4		6	7	3	3	3	3		2	888	888	4	3	2	888	888	888	888	888	888	888	888	888	888	888	888	888	888	888	888	888	888	888	888	888	888	888	888	888	888	888	888
1	21	1	1	888	888	888	4		6	7	3	10	1	6		2	888	888	2	1	3	888	888	888	888	888	888	888	888	888	888	888	888	888	888	888	888	888	888	888	888	888	888	888	888	888	888	888	888
1	26	1	1	888	888	888	3		6	7	3	3	3	4		2	888	888	1	1	3	888	888	888	888	888	888	888	888	888	888	888	888	888	888	888	888	888	888	888	888	888	888	888	888	888	888	888	888
1	34	1	1	888	888	888	4		5	7	3	1	3	4		2	888	888	2	1	2	888	888	888	888	888	888	888	888	888	888	888	888	888	888	888	888	888	888	888	888	888	888	888	888	888	888	888	888
1	41	1	1	888	888	888	3		5	7	3	4	3	3		2	888	888	4	1	3	888	888	888	888	888	888	888	888	888	888	888	888	888	888	888	888	888	888	888	888	888	888	888	888	888	888	888	888
1	33	1	1	888	888	888	4		4	7	3	4	3	3		2	888	888	4	2	3	888	888	888	888	888	888	888	888	888	888	888	888	888	888	888	888	888	888	888	888	888	888	888	888	888	888	888	888
#NULL!	29	1	1	888	888	888	3		6	7	3	14	1	10		2	888	888	1	1	3	888	888	888	888	888	888	888	888	888	888	888	888	888	888	888	888	888	888	888	888	888	888	888	888	888	888	888	888
1	26	1	2	mexico	3	3	3		5	7	3	3	3	4		2	888	888	3	1	3	888	888	888	888	888	888	888	888	888	888	888	888	888	888	888	888	888	888	888	888	888	888	888	888	888	888	888	888
1	34	1	1	888	888	888	2		6	7	3	2	3	4		2	888	888	1	2	3	888	888	888	888	888	888	888	888	888	888	888	888	888	888	888	888	888	888	888	888	888	888	888	888	888	888	888	888
1	26	1	1	888	888	888	3		5	7	3	3	2	8		2	888	888	1	1	3	888	888	888	888	888	888	888	888	888	888	888	888	888	888	888	888	888	888	888	888	888	888	888	888	888	888	888	888
1	45	1	1	888	888	888	3		6	7	3	5	3	9		2	888	888	4	1	3	888	888	888	888	888	888	888	888	888	888	888	888	888	888	888	888	888	888	888	888	888	888	888	888	888	888	888	888
1	53	1	1	888	888	888	4		4	7	3	6	3	5		2	888	888	2	1	3	888	888	888	888	888	888	888	888	888	888	888	888	888	888	888	888	888	888	888	888	888	888	888	888	888	888	888	888
1	25	1	1	888	888	888	4		6	7	3	10	2	10		2	888	888	4	1	3	888	888	888	888	888	888	888	888	888	888	888	888	888	888	888	888	888	888	888	888	888	888	888	888	888	888	888	888
1	23	1	1	888	888	888	4		6	7	3	6	2	4		2	888	888	3	1	3	888	888	888	888	888	888	888	888	888	888	888	888	888	888	888	888	888	888	888	888	888	888	888	888	888	888	888	888
1	29	1	1	888	888	888	4		6	7	3	5	2	4		2	888	888	3	1	3	888	888	888	888	888	888	888	888	888	888	888	888	888	888	888	888	888	888	888	888	888	888	888	888	888	888	888	888
1	21	1	1	888	888	888	3		6	7	3	2	3	4		2	888	888	2	1	3	888	888	888	888	888	888	888	888	888	888	888	888	888	888	888	888	888	888	888	888	888	888	888	888	888	888	888	888
1	63	1	1	888	888	888	4		4	7	3	3	3	9		2	888	888	4	1	3	888	888	888	888	888	888	888	888	888	888	888	888	888	888	888	888	888	888	888	888	888	888	888	888	888	888	888	888
1	48	1	1	888	888	888	4		6	7	3	3	3	8		2	888	888	2	1	3	888	888	888	888	888	888	888	888	888	888	888	888	888	888	888	888	888	888	888	888	888	888	888	888	888	888	888	888
1	24	1	1	888	888	888	4		6	7	3	2	3	4		2	888	888	4	1	3	888	888	888	888	888	888	888	888	888	888	888	888	888	888	888	888	888	888	888	888	888	888	888	888	888	888	888	888
1	25	1	1	888	888	888	4		6	7	3	8	2	4		2	888	888	2	1	3	888	888	888	888	888	888	888	888	888	888	888	888	888	888	888	888	888	888	888	888	888	888	888	888	888	888	888	888
1	32	1	1	888	888	888	3		4	7	3	4	3	1		2	888	888	5	1	3	888	888	888	888	888	888	888	888	888	888	888	888	888	888	888	888	888	888	888	888	888	888	888	888	888	888	888	888
1	29	1	1	888	888	888	4		6	7	3	2	2	10		2	888	888	2	2	3	888	888	888	888	888	888	888	888	888	888	888	888	888	888	888	888	888	888	888	888	888	888	888	888	888	888	888	888
1	56	1	1	888	888	888	3		6	7	3	15	3	2		2	888	888	3	2	3	888	888	888	888	888	888	888	888	888	888	888	888	888	888	888	888	888	888	888	888	888	888	888	888	888	888	888	888
1	20	1	1	888	888	888	3		6	7	3	20	2	6		2	888	888	1	1	3	888	888	888	888	888	888	888	888	888	888	888	888	888	888	888	888	888	888	888	888	888	888	888	888	888	888	888	888
1	48	1	1	888	888	888	3		4	7	3	25	3	4		2	888	888	5	1	3	888	888	888	888	888	888	888	888	888	888	888	888	888	888	888	888	888	888	888	888	888	888	888	888	888	888	888	888
1	29	1	1	888	888	888	4		6	7	3	8	3	4		2	888	888	3	1	3	888	888	888	888	888	888	888	888	888	888	888	888	888	888	888	888	888	888	888	888	888	888	888	888	888	888	888	888
1	38	1	1	888	888	888	4		5	7	3	3	2	4		2	888	888	2	1	3	888	888	888	888	888	888	888	888	888	888	888	888	888	888	888	888	888	888	888	888	888	888	888	888	888	888	888	888
1	48	1	1	888	888	888	3		6	7	3	5	3	5		2	888	888	3	2	3	888	888	888	888	888	888	888	888	888	888	888	888	888	888	888	888	888	888	888	888	888	888	888	888	888	888	888	888
1	36	1	2	suiza	20	3	3		5	7	3	2	2	3		2	888	888	2	1	2	888	888	888	888	888	888	888	888	888	888	888	888	888	888	888	888	888	888	888	888	888	888	888	888	888	888	888	888
1	38	1	1	888	888	888	4		6	7	3	3	3	6		2	888	888	2	1	3	888	888	888	888	888	888	888	888	888	888	888	888	888	888	888	888	888	888	888	888	888	888	888	888	888	888	888	888
1	30	1	1	888	888	888	4		6	7	3	5	2	4		2	888	888	2	1	3	888	888	888	888	888	888	888	888	888	888	888	888	888	888	888	888	888	888	888	888	888	888	888	888	888	888	888	888
1	34	1	1	888	888	888	3		6	7	3	2	3	8		2	888	888	1	2	3	888	888	888	888	888	888	888	888	888	888	888	888	888	888	888	888	888	888	888	888	888	888	888	888	888	888	888	888
1	28	1	1	888	888	888	1		6	7	3	10	2	4		2	888	888	3	2	3	888	888	888	888	888	888	888	888	888	888	888	888	888	888	888	888	888	888	888	888	888	888	888	888	888	888	888	888
1	23	1	2	Rep&#250;blica Dominicana	6	3	3		6	7	3	13	2	4		2	888	888	2	1	2	888	888	888	888	888	888	888	888	888	888	888	888	888	888	888	888	888	888	888	888	888	888	888	888	888	888	888	888
1	27	1	1	888	888	888	4		6	7	3	4	3	1		2	888	888	3	3	2	888	888	888	888	888	888	888	888	888	888	888	888	888	888	888	888	888	888	888	888	888	888	888	888	888	888	888	888
1	26	1	2	colombia	17	3	4		5	7	3	1	3	4		2	888	888	3	1	3	888	888	888	888	888	888	888	888	888	888	888	888	888	888	888	888	888	888	888	888	888	888	888	888	888	888	888	888
1	41	1	1	888	888	888	4		6	7	3	2	3	8		2	888	888	3	2	2	888	888	888	888	888	888	888	888	888	888	888	888	888	888	888	888	888	888	888	888	888	888	888	888	888	888	888	888
1	31	1	1	888	888	888	4		6	7	3	7	2	4		2	888	888	2	1	3	888	888	888	888	888	888	888	888	888	888	888	888	888	888	888	888	888	888	888	888	888	888	888	888	888	888	888	888
1	22	1	1	888	888	888	3		6	7	3	2	3	10		2	888	888	3	1	3	888	888	888	888	888	888	888	888	888	888	888	888	888	888	888	888	888	888	888	888	888	888	888	888	888	888	888	888
1	32	1	1	888	888	888	4		3	7	3	12	1	8		2	888	888	2	1	3	888	888	888	888	888	888	888	888	888	888	888	888	888	888	888	888	888	888	888	888	888	888	888	888	888	888	888	888
1	45	1	1	888	888	888	4		4	7	3	2	3	6		2	888	888	1	1	3	888	888	888	888	888	888	888	888	888	888	888	888	888	888	888	888	888	888	888	888	888	888	888	888	888	888	888	888
1	34	1	1	888	888	888	3		6	7	3	2	3	7		2	888	888	3	1	3	888	888	888	888	888	888	888	888	888	888	888	888	888	888	888	888	888	888	888	888	888	888	888	888	888	888	888	888
1	22	1	1	888	888	888	4		5	7	3	1	3	4		2	888	888	3	1	3	888	888	888	888	888	888	888	888	888	888	888	888	888	888	888	888	888	888	888	888	888	888	888	888	888	888	888	888
1	30	1	1	888	888	888	3		5	7	3	8	2	4		2	888	888	1	1	3	888	888	888	888	888	888	888	888	888	888	888	888	888	888	888	888	888	888	888	888	888	888	888	888	888	888	888	888
1	47	1	1	888	888	888	4		6	7	3	3	3	9		2	888	888	1	2	3	888	888	888	888	888	888	888	888	888	888	888	888	888	888	888	888	888	888	888	888	888	888	888	888	888	888	888	888
1	26	1	1	888	888	888	4		5	7	3	20	1	8		2	888	888	1	1	3	888	888	888	888	888	888	888	888	888	888	888	888	888	888	888	888	888	888	888	888	888	888	888	888	888	888	888	888
1	46	1	1	888	888	888	4		4	7	3	1	3	4		2	888	888	3	2	3	888	888	888	888	888	888	888	888	888	888	888	888	888	888	888	888	888	888	888	888	888	888	888	888	888	888	888	888
1	45	1	1	888	888	888	4		5	7	3	1	1	1		2	888	888	4	1	3	888	888	888	888	888	888	888	888	888	888	888	888	888	888	888	888	888	888	888	888	888	888	888	888	888	888	888	888
1	22	1	1	888	888	888	3		6	7	3	3	3	4		2	888	888	4	1	2	888	888	888	888	888	888	888	888	888	888	888	888	888	888	888	888	888	888	888	888	888	888	888	888	888	888	888	888
1	52	1	1	888	888	888	4		5	7	3	1	3	10		2	888	888	4	1	3	888	888	888	888	888	888	888	888	888	888	888	888	888	888	888	888	888	888	888	888	888	888	888	888	888	888	888	888
1	27	1	1	888	888	888	3		6	7	3	2	3	4		2	888	888	3	1	3	888	888	888	888	888	888	888	888	888	888	888	888	888	888	888	888	888	888	888	888	888	888	888	888	888	888	888	888
1	42	1	1	888	888	888	4		6	7	3	8	3	8		2	888	888	3	1	3	888	888	888	888	888	888	888	888	888	888	888	888	888	888	888	888	888	888	888	888	888	888	888	888	888	888	888	888
1	25	1	1	888	888	888	4		6	7	3	3	3	1		2	888	888	3	1	2	888	888	888	888	888	888	888	888	888	888	888	888	888	888	888	888	888	888	888	888	888	888	888	888	888	888	888	888
1	33	1	1	888	888	888	3		5	7	3	4	2	4		2	888	888	1	3	3	888	888	888	888	888	888	888	888	888	888	888	888	888	888	888	888	888	888	888	888	888	888	888	888	888	888	888	888
1	50	1	1	888	888	888	3		6	7	3	15	3	1		2	888	888	4	1	3	888	888	888	888	888	888	888	888	888	888	888	888	888	888	888	888	888	888	888	888	888	888	888	888	888	888	888	888
1	22	1	1	888	888	888	4		6	7	3	12	2	8		2	888	888	3	1	2	888	888	888	888	888	888	888	888	888	888	888	888	888	888	888	888	888	888	888	888	888	888	888	888	888	888	888	888
1	24	1	1	888	888	888	4		6	7	3	4	2	1		2	888	888	4	1	3	888	888	888	888	888	888	888	888	888	888	888	888	888	888	888	888	888	888	888	888	888	888	888	888	888	888	888	888
1	23	1	1	888	888	888	4		6	7	3	18	2	1		2	888	888	3	2	3	888	888	888	888	888	888	888	888	888	888	888	888	888	888	888	888	888	888	888	888	888	888	888	888	888	888	888	888
1	52	1	1	888	888	888	4		4	7	3	1	3	10		2	888	888	1	1	3	888	888	888	888	888	888	888	888	888	888	888	888	888	888	888	888	888	888	888	888	888	888	888	888	888	888	888	888
1	36	1	1	888	888	888	4		6	7	3	5	2	4		2	888	888	1	1	3	888	888	888	888	888	888	888	888	888	888	888	888	888	888	888	888	888	888	888	888	888	888	888	888	888	888	888	888
1	22	1	1	888	888	888	3		5	7	3	18	2	4		2	888	888	3	1	3	888	888	888	888	888	888	888	888	888	888	888	888	888	888	888	888	888	888	888	888	888	888	888	888	888	888	888	888
1	30	1	1	888	888	888	4		6	7	3	1	3	8		2	888	888	2	2	3	888	888	888	888	888	888	888	888	888	888	888	888	888	888	888	888	888	888	888	888	888	888	888	888	888	888	888	888
1	36	1	1	888	888	888	4		6	7	3	2	3	4		2	888	888	3	1	3	888	888	888	888	888	888	888	888	888	888	888	888	888	888	888	888	888	888	888	888	888	888	888	888	888	888	888	888
1	45	1	1	888	888	888	4		5	7	3	10	3	3		2	888	888	4	1	3	888	888	888	888	888	888	888	888	888	888	888	888	888	888	888	888	888	888	888	888	888	888	888	888	888	888	888	888
1	21	1	1	888	888	888	3		6	7	3	7	1	10		2	888	888	1	1	3	888	888	888	888	888	888	888	888	888	888	888	888	888	888	888	888	888	888	888	888	888	888	888	888	888	888	888	888
1	61	1	1	888	888	888	1		4	7	3	10	3	8		2	888	888	4	1	3	888	888	888	888	888	888	888	888	888	888	888	888	888	888	888	888	888	888	888	888	888	888	888	888	888	888	888	888
1	22	1	1	888	888	888	4		6	7	3	18	2	6		2	888	888	1	2	3	888	888	888	888	888	888	888	888	888	888	888	888	888	888	888	888	888	888	888	888	888	888	888	888	888	888	888	888
1	25	1	1	888	888	888	4		6	7	3	3	2	4		2	888	888	1	1	3	888	888	888	888	888	888	888	888	888	888	888	888	888	888	888	888	888	888	888	888	888	888	888	888	888	888	888	888
1	55	1	1	888	888	888	4		5	7	3	2	3	10		2	888	888	3	2	3	888	888	888	888	888	888	888	888	888	888	888	888	888	888	888	888	888	888	888	888	888	888	888	888	888	888	888	888
1	50	1	2	Reino Unido	22	3	4		5	7	3	6	2	7		2	888	888	3	2	3	888	888	888	888	888	888	888	888	888	888	888	888	888	888	888	888	888	888	888	888	888	888	888	888	888	888	888	888
1	41	1	1	888	888	888	4		5	7	3	5	3	8		2	888	888	2	1	2	888	888	888	888	888	888	888	888	888	888	888	888	888	888	888	888	888	888	888	888	888	888	888	888	888	888	888	888
1	26	1	1	888	888	888	2		4	7	3	1	3	9		2	888	888	3	3	2	888	888	888	888	888	888	888	888	888	888	888	888	888	888	888	888	888	888	888	888	888	888	888	888	888	888	888	888
1	24	1	1	888	888	888	3		6	7	3	5	3	1		2	888	888	4	1	3	888	888	888	888	888	888	888	888	888	888	888	888	888	888	888	888	888	888	888	888	888	888	888	888	888	888	888	888
1	38	1	1	888	888	888	3		6	7	3	10	3	8		2	888	888	4	1	3	888	888	888	888	888	888	888	888	888	888	888	888	888	888	888	888	888	888	888	888	888	888	888	888	888	888	888	888
1	22	1	1	888	888	888	4		6	7	3	1	3	8		2	888	888	1	1	3	888	888	888	888	888	888	888	888	888	888	888	888	888	888	888	888	888	888	888	888	888	888	888	888	888	888	888	888
1	38	1	1	888	888	888	4		6	7	3	5	3	8		2	888	888	2	1	3	888	888	888	888	888	888	888	888	888	888	888	888	888	888	888	888	888	888	888	888	888	888	888	888	888	888	888	888
1	45	1	1	888	888	888	0	LICENCIADO	5	7	3	3	3	8		2	888	888	3	1	3	888	888	888	888	888	888	888	888	888	888	888	888	888	888	888	888	888	888	888	888	888	888	888	888	888	888	888	888
1	51	1	1	888	888	888	3		5	7	3	1	3	4		2	888	888	2	2	3	888	888	888	888	888	888	888	888	888	888	888	888	888	888	888	888	888	888	888	888	888	888	888	888	888	888	888	888
1	31	1	1	888	888	888	4		5	7	3	1	3	8		2	888	888	1	1	3	888	888	888	888	888	888	888	888	888	888	888	888	888	888	888	888	888	888	888	888	888	888	888	888	888	888	888	888
1	25	1	1	888	888	888	3		6	7	3	2	3	4		2	888	888	4	1	3	888	888	888	888	888	888	888	888	888	888	888	888	888	888	888	888	888	888	888	888	888	888	888	888	888	888	888	888
1	29	1	1	888	888	888	3		6	7	3	4	3	4		2	888	888	1	1	3	888	888	888	888	888	888	888	888	888	888	888	888	888	888	888	888	888	888	888	888	888	888	888	888	888	888	888	888
1	31	1	1	888	888	888	1		5	7	3	1	3	4		2	888	888	2	2	3	888	888	888	888	888	888	888	888	888	888	888	888	888	888	888	888	888	888	888	888	888	888	888	888	888	888	888	888
1	47	1	1	888	888	888	4		5	7	3	3	3	1		2	888	888	2	2	2	888	888	888	888	888	888	888	888	888	888	888	888	888	888	888	888	888	888	888	888	888	888	888	888	888	888	888	888
1	22	1	1	888	888	888	3		5	7	3	9	2	3		2	888	888	3	1	3	888	888	888	888	888	888	888	888	888	888	888	888	888	888	888	888	888	888	888	888	888	888	888	888	888	888	888	888
1	36	1	1	888	888	888	4		6	7	3	5	3	4		2	888	888	2	1	3	888	888	888	888	888	888	888	888	888	888	888	888	888	888	888	888	888	888	888	888	888	888	888	888	888	888	888	888
1	51	1	1	888	888	888	3		5	7	3	15	3	5		2	888	888	3	1	3	888	888	888	888	888	888	888	888	888	888	888	888	888	888	888	888	888	888	888	888	888	888	888	888	888	888	888	888
1	33	1	1	888	888	888	4		4	7	3	13	3	5		2	888	888	3	2	3	888	888	888	888	888	888	888	888	888	888	888	888	888	888	888	888	888	888	888	888	888	888	888	888	888	888	888	888
1	31	1	1	888	888	888	4		5	7	3	5	3	5		2	888	888	1	1	3	888	888	888	888	888	888	888	888	888	888	888	888	888	888	888	888	888	888	888	888	888	888	888	888	888	888	888	888
1	36	1	2	marruecos	16	3	4		5	7	3	8	3	7		2	888	888	1	1	3	888	888	888	888	888	888	888	888	888	888	888	888	888	888	888	888	888	888	888	888	888	888	888	888	888	888	888	888
1	30	1	2	M&#233;xico	5	3	4		6	7	3	2	3	4		2	888	888	1	2	3	888	888	888	888	888	888	888	888	888	888	888	888	888	888	888	888	888	888	888	888	888	888	888	888	888	888	888	888
1	30	1	1	888	888	888	4		6	7	3	5	3	9		2	888	888	3	1	3	888	888	888	888	888	888	888	888	888	888	888	888	888	888	888	888	888	888	888	888	888	888	888	888	888	888	888	888
1	26	1	1	888	888	888	4		6	7	3	1	2	4		2	888	888	1	1	3	888	888	888	888	888	888	888	888	888	888	888	888	888	888	888	888	888	888	888	888	888	888	888	888	888	888	888	888
1	39	1	1	888	888	888	4		6	7	3	2	3	3		2	888	888	3	1	3	888	888	888	888	888	888	888	888	888	888	888	888	888	888	888	888	888	888	888	888	888	888	888	888	888	888	888	888
1	25	1	1	888	888	888	4		5	7	3	8	2	4		2	888	888	4	1	3	888	888	888	888	888	888	888	888	888	888	888	888	888	888	888	888	888	888	888	888	888	888	888	888	888	888	888	888
1	23	1	1	888	888	888	3		6	7	3	3	2	4		2	888	888	2	1	3	888	888	888	888	888	888	888	888	888	888	888	888	888	888	888	888	888	888	888	888	888	888	888	888	888	888	888	888
1	39	1	1	888	888	888	4		4	7	3	5	3	8		2	888	888	3	3	2	888	888	888	888	888	888	888	888	888	888	888	888	888	888	888	888	888	888	888	888	888	888	888	888	888	888	888	888
1	25	1	1	888	888	888	4		6	7	3	1	3	4		2	888	888	2	1	3	888	888	888	888	888	888	888	888	888	888	888	888	888	888	888	888	888	888	888	888	888	888	888	888	888	888	888	888
1	23	1	1	888	888	888	4		6	7	3	2	3	4		2	888	888	2	1	3	888	888	888	888	888	888	888	888	888	888	888	888	888	888	888	888	888	888	888	888	888	888	888	888	888	888	888	888
1	30	1	1	888	888	888	4		6	7	3	9	2	9		2	888	888	3	1	3	888	888	888	888	888	888	888	888	888	888	888	888	888	888	888	888	888	888	888	888	888	888	888	888	888	888	888	888
1	33	1	1	888	888	888	3		5	7	3	5	3	4		2	888	888	4	1	3	888	888	888	888	888	888	888	888	888	888	888	888	888	888	888	888	888	888	888	888	888	888	888	888	888	888	888	888
1	31	1	1	888	888	888	4		6	7	3	13	3	4		2	888	888	4	1	3	888	888	888	888	888	888	888	888	888	888	888	888	888	888	888	888	888	888	888	888	888	888	888	888	888	888	888	888
1	28	1	1	888	888	888	2		6	7	3	3	3	1		2	888	888	2	1	3	888	888	888	888	888	888	888	888	888	888	888	888	888	888	888	888	888	888	888	888	888	888	888	888	888	888	888	888
1	55	1	1	888	888	888	4		5	7	3	23	3	8		2	888	888	4	3	2	888	888	888	888	888	888	888	888	888	888	888	888	888	888	888	888	888	888	888	888	888	888	888	888	888	888	888	888
1	29	1	1	888	888	888	3		6	7	3	1	3	4		2	888	888	3	1	3	888	888	888	888	888	888	888	888	888	888	888	888	888	888	888	888	888	888	888	888	888	888	888	888	888	888	888	888
1	23	1	1	888	888	888	4		6	7	3	6	3	4		2	888	888	3	1	3	888	888	888	888	888	888	888	888	888	888	888	888	888	888	888	888	888	888	888	888	888	888	888	888	888	888	888	888
1	30	1	1	888	888	888	4		6	7	3	5	3	4		2	888	888	1	1	3	888	888	888	888	888	888	888	888	888	888	888	888	888	888	888	888	888	888	888	888	888	888	888	888	888	888	888	888
1	33	1	1	888	888	888	4		6	7	3	7	3	3		2	888	888	2	1	3	888	888	888	888	888	888	888	888	888	888	888	888	888	888	888	888	888	888	888	888	888	888	888	888	888	888	888	888
1	26	1	1	888	888	888	4		6	7	3	6	2	5		2	888	888	1	2	3	888	888	888	888	888	888	888	888	888	888	888	888	888	888	888	888	888	888	888	888	888	888	888	888	888	888	888	888
1	42	1	2	suiza	38	3	2		3	7	3	3	2	4		2	888	888	3	3	1	#NULL!	1	#NULL!	#NULL!	#NULL!	#NULL!	#NULL!		2	888	888	888	888	888	888	2	3	888	888	888	888	888	888	888	888	888	888	888
1	24	1	1	888	888	888	4		6	7	3	2	3	4		2	888	888	3	1	3	888	888	888	888	888	888	888	888	888	888	888	888	888	888	888	888	888	888	888	888	888	888	888	888	888	888	888	888
1	48	1	1	888	888	888	4		3	7	3	10	3	5		2	888	888	2	2	3	888	888	888	888	888	888	888	888	888	888	888	888	888	888	888	888	888	888	888	888	888	888	888	888	888	888	888	888
1	27	1	1	888	888	888	2		6	7	3	6	3	4		2	888	888	3	1	3	888	888	888	888	888	888	888	888	888	888	888	888	888	888	888	888	888	888	888	888	888	888	888	888	888	888	888	888
1	23	1	1	888	888	888	4		6	7	3	3	2	4		2	888	888	3	1	2	888	888	888	888	888	888	888	888	888	888	888	888	888	888	888	888	888	888	888	888	888	888	888	888	888	888	888	888
1	46	1	1	888	888	888	4		4	7	3	15	2	5		2	888	888	4	1	3	888	888	888	888	888	888	888	888	888	888	888	888	888	888	888	888	888	888	888	888	888	888	888	888	888	888	888	888
1	30	1	1	888	888	888	4		6	7	3	10	2	4		2	888	888	3	2	3	888	888	888	888	888	888	888	888	888	888	888	888	888	888	888	888	888	888	888	888	888	888	888	888	888	888	888	888
1	21	1	1	888	888	888	3		6	7	3	1	3	4		2	888	888	2	1	3	888	888	888	888	888	888	888	888	888	888	888	888	888	888	888	888	888	888	888	888	888	888	888	888	888	888	888	888
1	23	1	1	888	888	888	4		5	7	3	6	2	4		2	888	888	4	1	2	888	888	888	888	888	888	888	888	888	888	888	888	888	888	888	888	888	888	888	888	888	888	888	888	888	888	888	888
1	54	1	1	888	888	888	4		6	7	3	24	2	2		2	888	888	5	1	3	888	888	888	888	888	888	888	888	888	888	888	888	888	888	888	888	888	888	888	888	888	888	888	888	888	888	888	888
1	24	1	1	888	888	888	3		6	7	3	5	2	1		2	888	888	2	1	2	888	888	888	888	888	888	888	888	888	888	888	888	888	888	888	888	888	888	888	888	888	888	888	888	888	888	888	888
1	21	1	1	888	888	888	4		6	7	3	8	2	8		2	888	888	2	1	3	888	888	888	888	888	888	888	888	888	888	888	888	888	888	888	888	888	888	888	888	888	888	888	888	888	888	888	888
1	21	1	1	888	888	888	3		6	7	3	6	2	4		2	888	888	1	1	3	888	888	888	888	888	888	888	888	888	888	888	888	888	888	888	888	888	888	888	888	888	888	888	888	888	888	888	888
1	25	1	1	888	888	888	4		6	7	3	38	1	6		2	888	888	1	1	3	888	888	888	888	888	888	888	888	888	888	888	888	888	888	888	888	888	888	888	888	888	888	888	888	888	888	888	888
1	32	3	2	brasil	4	3	3		5	7	3	10	3	4		2	888	888	2	1	3	888	888	888	888	888	888	888	888	888	888	888	888	888	888	888	888	888	888	888	888	888	888	888	888	888	888	888	888
1	28	1	1	888	888	888	4		6	7	3	3	3	4		2	888	888	3	1	3	888	888	888	888	888	888	888	888	888	888	888	888	888	888	888	888	888	888	888	888	888	888	888	888	888	888	888	888
1	24	1	1	888	888	888	0	Grado Medio	6	7	3	6	2	4		2	888	888	2	1	3	888	888	888	888	888	888	888	888	888	888	888	888	888	888	888	888	888	888	888	888	888	888	888	888	888	888	888	888
1	21	1	1	888	888	888	2		6	7	3	2	2	4		2	888	888	1	1	3	888	888	888	888	888	888	888	888	888	888	888	888	888	888	888	888	888	888	888	888	888	888	888	888	888	888	888	888
1	31	1	1	888	888	888	1		5	7	3	1	3	4		2	888	888	2	2	2	888	888	888	888	888	888	888	888	888	888	888	888	888	888	888	888	888	888	888	888	888	888	888	888	888	888	888	888
1	39	1	1	888	888	888	3		6	7	3	3	3	10		2	888	888	3	1	3	888	888	888	888	888	888	888	888	888	888	888	888	888	888	888	888	888	888	888	888	888	888	888	888	888	888	888	888
1	28	1	1	888	888	888	4		6	7	3	2	3	8		2	888	888	2	1	3	888	888	888	888	888	888	888	888	888	888	888	888	888	888	888	888	888	888	888	888	888	888	888	888	888	888	888	888
1	50	1	1	888	888	888	4		6	7	3	15	3	4		2	888	888	3	1	3	888	888	888	888	888	888	888	888	888	888	888	888	888	888	888	888	888	888	888	888	888	888	888	888	888	888	888	888
1	31	1	1	888	888	888	2		6	7	3	3	3	7		2	888	888	1	2	3	888	888	888	888	888	888	888	888	888	888	888	888	888	888	888	888	888	888	888	888	888	888	888	888	888	888	888	888
1	31	1	1	888	888	888	4		5	7	3	1	2	8		2	888	888	1	1	2	888	888	888	888	888	888	888	888	888	888	888	888	888	888	888	888	888	888	888	888	888	888	888	888	888	888	888	888
1	55	1	1	888	888	888	4		6	7	3	10	3	5		2	888	888	1	1	3	888	888	888	888	888	888	888	888	888	888	888	888	888	888	888	888	888	888	888	888	888	888	888	888	888	888	888	888
1	20	1	1	888	888	888	3		6	7	3	1	3	8		2	888	888	1	2	2	888	888	888	888	888	888	888	888	888	888	888	888	888	888	888	888	888	888	888	888	888	888	888	888	888	888	888	888
1	49	1	1	888	888	888	3		5	7	3	3	3	4		2	888	888	4	1	3	888	888	888	888	888	888	888	888	888	888	888	888	888	888	888	888	888	888	888	888	888	888	888	888	888	888	888	888
1	25	1	1	888	888	888	4		6	7	3	5	3	3		2	888	888	3	1	1	#NULL!	1	1	#NULL!	#NULL!	#NULL!	#NULL!		2	888	888	888	888	888	888	2	3	888	888	888	888	888	888	888	888	888	888	888
1	47	1	1	888	888	888	4		6	7	3	8	3	8		2	888	888	4	1	3	888	888	888	888	888	888	888	888	888	888	888	888	888	888	888	888	888	888	888	888	888	888	888	888	888	888	888	888
1	20	1	1	888	888	888	3		6	7	3	6	2	10		2	888	888	1	2	1	#NULL!	1	#NULL!	1	#NULL!	#NULL!	#NULL!		2	888	888	888	888	888	888	2	3	888	888	888	888	888	888	888	888	888	888	888
1	30	1	1	888	888	888	4		5	7	3	6	3	5		2	888	888	4	1	3	888	888	888	888	888	888	888	888	888	888	888	888	888	888	888	888	888	888	888	888	888	888	888	888	888	888	888	888
1	31	1	2	cuba	7	3	4		5	7	3	2	2	10		2	888	888	1	2	2	888	888	888	888	888	888	888	888	888	888	888	888	888	888	888	888	888	888	888	888	888	888	888	888	888	888	888	888
1	35	1	1	888	888	888	4		5	7	3	3	3	4		2	888	888	4	1	3	888	888	888	888	888	888	888	888	888	888	888	888	888	888	888	888	888	888	888	888	888	888	888	888	888	888	888	888
1	34	1	1	888	888	888	4		5	7	3	2	3	4		2	888	888	1	3	3	888	888	888	888	888	888	888	888	888	888	888	888	888	888	888	888	888	888	888	888	888	888	888	888	888	888	888	888
#NULL!	31	1	1	888	888	888	3		5	7	3	5	3	1		2	888	888	#NULL!	1	3	888	888	888	888	888	888	888	888	888	888	888	888	888	888	888	888	888	888	888	888	888	888	888	888	888	888	888	888
1	43	1	2	BRASIL	4	3	4		5	7	3	5	3	5		2	888	888	3	1	3	888	888	888	888	888	888	888	888	888	888	888	888	888	888	888	888	888	888	888	888	888	888	888	888	888	888	888	888
1	43	1	1	888	888	888	3		4	7	3	3	3	10		2	888	888	3	2	3	888	888	888	888	888	888	888	888	888	888	888	888	888	888	888	888	888	888	888	888	888	888	888	888	888	888	888	888
1	52	1	1	888	888	888	4		5	7	3	3	3	4		2	888	888	3	1	3	888	888	888	888	888	888	888	888	888	888	888	888	888	888	888	888	888	888	888	888	888	888	888	888	888	888	888	888
1	35	1	1	888	888	888	2		5	7	3	8	3	4		2	888	888	5	2	1	1	#NULL!	#NULL!	#NULL!	#NULL!	#NULL!	#NULL!		2	888	888	888	888	888	888	2	3	888	888	888	888	888	888	888	888	888	888	888
1	21	1	1	888	888	888	3		6	7	3	2	3	7		2	888	888	1	1	3	888	888	888	888	888	888	888	888	888	888	888	888	888	888	888	888	888	888	888	888	888	888	888	888	888	888	888	888
1	32	1	1	888	888	888	4		6	7	3	3	3	4		2	888	888	3	1	3	888	888	888	888	888	888	888	888	888	888	888	888	888	888	888	888	888	888	888	888	888	888	888	888	888	888	888	888
1	47	1	1	888	888	888	3		5	7	3	5	3	8		2	888	888	3	1	3	888	888	888	888	888	888	888	888	888	888	888	888	888	888	888	888	888	888	888	888	888	888	888	888	888	888	888	888
1	37	1	1	888	888	888	0	T&#233;cnico en Cuidados Auxiliares de Enfermer&#2	6	7	3	1	3	4		2	888	888	3	1	3	888	888	888	888	888	888	888	888	888	888	888	888	888	888	888	888	888	888	888	888	888	888	888	888	888	888	888	888
1	29	1	1	888	888	888	4		5	7	3	2	3	8		2	888	888	3	2	2	888	888	888	888	888	888	888	888	888	888	888	888	888	888	888	888	888	888	888	888	888	888	888	888	888	888	888	888
1	37	1	1	888	888	888	4		4	7	3	3	3	5		2	888	888	2	1	3	888	888	888	888	888	888	888	888	888	888	888	888	888	888	888	888	888	888	888	888	888	888	888	888	888	888	888	888
1	23	1	1	888	888	888	3		6	7	3	3	3	4		2	888	888	1	1	3	888	888	888	888	888	888	888	888	888	888	888	888	888	888	888	888	888	888	888	888	888	888	888	888	888	888	888	888
1	33	1	1	888	888	888	2		5	7	3	2	3	1		2	888	888	2	1	3	888	888	888	888	888	888	888	888	888	888	888	888	888	888	888	888	888	888	888	888	888	888	888	888	888	888	888	888
1	24	1	1	888	888	888	3		5	7	3	2	3	4		2	888	888	3	1	3	888	888	888	888	888	888	888	888	888	888	888	888	888	888	888	888	888	888	888	888	888	888	888	888	888	888	888	888
1	32	1	1	888	888	888	4		4	7	3	3	3	4		2	888	888	4	1	2	888	888	888	888	888	888	888	888	888	888	888	888	888	888	888	888	888	888	888	888	888	888	888	888	888	888	888	888
1	28	1	2	Alemania	6	3	2		5	7	3	1	2	8		2	888	888	5	3	3	888	888	888	888	888	888	888	888	888	888	888	888	888	888	888	888	888	888	888	888	888	888	888	888	888	888	888	888
1	21	1	2	marruecos	3	3	4		6	7	3	2	3	4		2	888	888	2	1	2	888	888	888	888	888	888	888	888	888	888	888	888	888	888	888	888	888	888	888	888	888	888	888	888	888	888	888	888
1	25	1	1	888	888	888	4		5	7	3	6	2	4		2	888	888	1	1	3	888	888	888	888	888	888	888	888	888	888	888	888	888	888	888	888	888	888	888	888	888	888	888	888	888	888	888	888
1	36	1	2	alemania	13	3	4		5	7	3	6	2	5		2	888	888	1	1	3	888	888	888	888	888	888	888	888	888	888	888	888	888	888	888	888	888	888	888	888	888	888	888	888	888	888	888	888
1	29	1	1	888	888	888	4		6	7	3	9	2	4		2	888	888	1	1	3	888	888	888	888	888	888	888	888	888	888	888	888	888	888	888	888	888	888	888	888	888	888	888	888	888	888	888	888
1	24	1	1	888	888	888	3		3	7	3	2	3	4		2	888	888	4	1	3	888	888	888	888	888	888	888	888	888	888	888	888	888	888	888	888	888	888	888	888	888	888	888	888	888	888	888	888
1	37	1	1	888	888	888	4		5	7	3	12	2	7		2	888	888	1	1	3	888	888	888	888	888	888	888	888	888	888	888	888	888	888	888	888	888	888	888	888	888	888	888	888	888	888	888	888
1	27	1	1	888	888	888	3		6	7	3	50	3	2		2	888	888	1	1	1	#NULL!	#NULL!	1	#NULL!	#NULL!	#NULL!	#NULL!		2	888	888	888	888	888	888	2	3	888	888	888	888	888	888	888	888	888	888	888
1	25	1	1	888	888	888	3		6	7	3	4	3	4		2	888	888	4	1	3	888	888	888	888	888	888	888	888	888	888	888	888	888	888	888	888	888	888	888	888	888	888	888	888	888	888	888	888
1	38	1	1	888	888	888	4		5	7	3	3	3	10		2	888	888	3	1	2	888	888	888	888	888	888	888	888	888	888	888	888	888	888	888	888	888	888	888	888	888	888	888	888	888	888	888	888
1	32	1	1	888	888	888	4		6	7	3	2	3	4		2	888	888	1	1	3	888	888	888	888	888	888	888	888	888	888	888	888	888	888	888	888	888	888	888	888	888	888	888	888	888	888	888	888
1	28	1	1	888	888	888	4		6	7	3	3	3	9		2	888	888	1	1	3	888	888	888	888	888	888	888	888	888	888	888	888	888	888	888	888	888	888	888	888	888	888	888	888	888	888	888	888
1	28	1	1	888	888	888	4		6	7	3	22	1	6		2	888	888	1	1	3	888	888	888	888	888	888	888	888	888	888	888	888	888	888	888	888	888	888	888	888	888	888	888	888	888	888	888	888
1	35	1	2	italia	1	3	3		6	7	3	1	3	5		2	888	888	1	1	3	888	888	888	888	888	888	888	888	888	888	888	888	888	888	888	888	888	888	888	888	888	888	888	888	888	888	888	888
1	25	1	1	888	888	888	3		6	7	3	4	3	3		2	888	888	2	1	3	888	888	888	888	888	888	888	888	888	888	888	888	888	888	888	888	888	888	888	888	888	888	888	888	888	888	888	888
1	27	1	1	888	888	888	4		6	7	3	2	3	8		2	888	888	2	1	3	888	888	888	888	888	888	888	888	888	888	888	888	888	888	888	888	888	888	888	888	888	888	888	888	888	888	888	888
1	31	1	1	888	888	888	4		6	7	3	1	3	4		2	888	888	1	1	3	888	888	888	888	888	888	888	888	888	888	888	888	888	888	888	888	888	888	888	888	888	888	888	888	888	888	888	888
1	28	1	2	Noruega	10	3	3		6	7	3	6	2	7		2	888	888	2	1	3	888	888	888	888	888	888	888	888	888	888	888	888	888	888	888	888	888	888	888	888	888	888	888	888	888	888	888	888
1	42	1	1	888	888	888	4		5	7	3	2	3	4		2	888	888	3	1	3	888	888	888	888	888	888	888	888	888	888	888	888	888	888	888	888	888	888	888	888	888	888	888	888	888	888	888	888
1	26	1	1	888	888	888	4		6	7	3	5	3	9		2	888	888	3	1	3	888	888	888	888	888	888	888	888	888	888	888	888	888	888	888	888	888	888	888	888	888	888	888	888	888	888	888	888
1	25	1	1	888	888	888	4		5	7	3	9	2	9		2	888	888	2	1	3	888	888	888	888	888	888	888	888	888	888	888	888	888	888	888	888	888	888	888	888	888	888	888	888	888	888	888	888
1	20	1	1	888	888	888	4		6	7	3	12	2	4		2	888	888	5	1	3	888	888	888	888	888	888	888	888	888	888	888	888	888	888	888	888	888	888	888	888	888	888	888	888	888	888	888	888
1	43	1	1	888	888	888	3		5	7	3	5	3	4		2	888	888	3	1	3	888	888	888	888	888	888	888	888	888	888	888	888	888	888	888	888	888	888	888	888	888	888	888	888	888	888	888	888
1	45	1	1	888	888	888	1		5	7	3	6	3	#NULL!		2	888	888	3	1	3	888	888	888	888	888	888	888	888	888	888	888	888	888	888	888	888	888	888	888	888	888	888	888	888	888	888	888	888
1	37	1	2	inglaterra	31	3	4		6	7	3	10	3	4		2	888	888	3	1	3	888	888	888	888	888	888	888	888	888	888	888	888	888	888	888	888	888	888	888	888	888	888	888	888	888	888	888	888
1	26	1	1	888	888	888	4		6	7	3	3	3	6		2	888	888	1	2	2	888	888	888	888	888	888	888	888	888	888	888	888	888	888	888	888	888	888	888	888	888	888	888	888	888	888	888	888
1	30	1	1	888	888	888	3		6	7	3	2	3	5		2	888	888	3	1	3	888	888	888	888	888	888	888	888	888	888	888	888	888	888	888	888	888	888	888	888	888	888	888	888	888	888	888	888
1	28	1	1	888	888	888	4		6	7	3	8	3	4		2	888	888	2	1	3	888	888	888	888	888	888	888	888	888	888	888	888	888	888	888	888	888	888	888	888	888	888	888	888	888	888	888	888
1	18	1	1	888	888	888	3		6	7	3	1	3	10		2	888	888	3	1	2	888	888	888	888	888	888	888	888	888	888	888	888	888	888	888	888	888	888	888	888	888	888	888	888	888	888	888	888
1	32	1	1	888	888	888	2		4	7	3	1	3	4		2	888	888	3	1	3	888	888	888	888	888	888	888	888	888	888	888	888	888	888	888	888	888	888	888	888	888	888	888	888	888	888	888	888
1	32	1	2	Alemania	13	3	4		6	7	3	5	3	1		2	888	888	4	1	2	888	888	888	888	888	888	888	888	888	888	888	888	888	888	888	888	888	888	888	888	888	888	888	888	888	888	888	888
1	21	1	1	888	888	888	3		6	7	3	1	3	4		2	888	888	1	2	3	888	888	888	888	888	888	888	888	888	888	888	888	888	888	888	888	888	888	888	888	888	888	888	888	888	888	888	888
1	32	1	1	888	888	888	4		5	7	1	10	3	3		3	888	888	5	1	3	888	888	888	888	888	888	888	888	888	888	888	888	888	888	888	888	888	888	888	888	888	888	888	888	888	888	888	888
1	39	1	1	888	888	888	4		5	7	1	3	3	4		2	888	888	5	3	2	888	888	888	888	888	888	888	888	888	888	888	888	888	888	888	888	888	888	888	888	888	888	888	888	888	888	888	888
1	52	1	1	888	888	888	4		5	7	1	5	3	1		2	888	888	3	1	3	888	888	888	888	888	888	888	888	888	888	888	888	888	888	888	888	888	888	888	888	888	888	888	888	888	888	888	888
#NULL!	50	1	2	Ecuador	10	3	4		5	7	1	5	3	6		2	888	888	1	1	3	888	888	888	888	888	888	888	888	888	888	888	888	888	888	888	888	888	888	888	888	888	888	888	888	888	888	888	888
1	31	1	1	888	888	888	3		6	7	1	7	3	8		2	888	888	5	1	3	888	888	888	888	888	888	888	888	888	888	888	888	888	888	888	888	888	888	888	888	888	888	888	888	888	888	888	888
1	26	1	2	Portugal	1	3	3		4	7	1	1	3	5		2	888	888	1	1	3	888	888	888	888	888	888	888	888	888	888	888	888	888	888	888	888	888	888	888	888	888	888	888	888	888	888	888	888
1	29	1	1	888	888	888	2		6	7	1	2	3	5		2	888	888	2	2	3	888	888	888	888	888	888	888	888	888	888	888	888	888	888	888	888	888	888	888	888	888	888	888	888	888	888	888	888
1	26	1	1	888	888	888	4		5	7	1	12	2	1		2	888	888	1	3	3	888	888	888	888	888	888	888	888	888	888	888	888	888	888	888	888	888	888	888	888	888	888	888	888	888	888	888	888
1	32	1	1	888	888	888	3		6	7	1	2	3	1		2	888	888	2	1	3	888	888	888	888	888	888	888	888	888	888	888	888	888	888	888	888	888	888	888	888	888	888	888	888	888	888	888	888
1	36	1	2	peru	6	3	4		6	7	1	9	3	10		2	888	888	3	1	3	888	888	888	888	888	888	888	888	888	888	888	888	888	888	888	888	888	888	888	888	888	888	888	888	888	888	888	888
1	22	1	1	888	888	888	3		6	7	1	4	3	4		2	888	888	3	1	3	888	888	888	888	888	888	888	888	888	888	888	888	888	888	888	888	888	888	888	888	888	888	888	888	888	888	888	888
1	27	1	1	888	888	888	2		6	7	1	12	2	7		2	888	888	1	1	3	888	888	888	888	888	888	888	888	888	888	888	888	888	888	888	888	888	888	888	888	888	888	888	888	888	888	888	888
1	37	1	1	888	888	888	4		6	7	1	6	3	8		2	888	888	5	1	3	888	888	888	888	888	888	888	888	888	888	888	888	888	888	888	888	888	888	888	888	888	888	888	888	888	888	888	888
#NULL!	37	1	1	888	888	888	4		6	7	#NULL!	10	3	8		2	888	888	2	1	3	888	888	888	888	888	888	888	888	888	888	888	888	888	888	888	888	888	888	888	888	888	888	888	888	888	888	888	888
1	37	1	1	888	888	888	2		5	7	#NULL!	4	3	4		2	888	888	4	1	3	888	888	888	888	888	888	888	888	888	888	888	888	888	888	888	888	888	888	888	888	888	888	888	888	888	888	888	888
1	69	1	1	888	888	888	4		6	7	#NULL!	25	3	3		2	888	888	2	1	3	888	888	888	888	888	888	888	888	888	888	888	888	888	888	888	888	888	888	888	888	888	888	888	888	888	888	888	888
1	50	1	1	888	888	888	0	Licenciatura	6	7	#NULL!	5	3	5		2	888	888	3	1	3	888	888	888	888	888	888	888	888	888	888	888	888	888	888	888	888	888	888	888	888	888	888	888	888	888	888	888	888
1	37	1	2	italia	4	3	4		6	6	3	6	2	3		3	888	888	1	2	3	888	888	888	888	888	888	888	888	888	888	888	888	888	888	888	888	888	888	888	888	888	888	888	888	888	888	888	888
1	19	1	1	888	888	888	3		5	6	3	3	1	4		3	888	888	4	1	3	888	888	888	888	888	888	888	888	888	888	888	888	888	888	888	888	888	888	888	888	888	888	888	888	888	888	888	888
1	24	1	1	888	888	888	3		5	6	3	6	1	8		3	888	888	2	2	3	888	888	888	888	888	888	888	888	888	888	888	888	888	888	888	888	888	888	888	888	888	888	888	888	888	888	888	888
1	33	1	1	888	888	888	4		6	6	3	2	1	4		3	888	888	2	1	3	888	888	888	888	888	888	888	888	888	888	888	888	888	888	888	888	888	888	888	888	888	888	888	888	888	888	888	888
1	34	1	2	Venezuela	10	3	3		5	6	3	1	3	4		3	888	888	1	1	3	888	888	888	888	888	888	888	888	888	888	888	888	888	888	888	888	888	888	888	888	888	888	888	888	888	888	888	888
1	32	1	2	francia	11	3	4		6	6	3	1	3	9		3	888	888	1	2	3	888	888	888	888	888	888	888	888	888	888	888	888	888	888	888	888	888	888	888	888	888	888	888	888	888	888	888	888
1	49	1	1	888	888	888	4		3	6	3	7	1	9		3	888	888	2	1	3	888	888	888	888	888	888	888	888	888	888	888	888	888	888	888	888	888	888	888	888	888	888	888	888	888	888	888	888
1	27	1	1	888	888	888	2		5	6	3	1	2	4		3	888	888	1	1	1	#NULL!	#NULL!	1	#NULL!	#NULL!	#NULL!	#NULL!		2	888	888	888	888	888	888	2	3	888	888	888	888	888	888	888	888	888	888	888
1	25	1	1	888	888	888	4		6	6	3	15	1	8		3	888	888	2	1	3	888	888	888	888	888	888	888	888	888	888	888	888	888	888	888	888	888	888	888	888	888	888	888	888	888	888	888	888
1	29	1	1	888	888	888	3		6	6	3	8	2	4		2	888	888	1	1	3	888	888	888	888	888	888	888	888	888	888	888	888	888	888	888	888	888	888	888	888	888	888	888	888	888	888	888	888
1	26	1	1	888	888	888	4		6	6	3	1	2	4		2	888	888	2	1	1	#NULL!	1	#NULL!	#NULL!	#NULL!	#NULL!	#NULL!		2	888	888	888	888	888	888	2	3	888	888	888	888	888	888	888	888	888	888	888
1	25	1	2	Colombia	2	2	4		5	6	3	12	2	1		2	888	888	3	1	3	888	888	888	888	888	888	888	888	888	888	888	888	888	888	888	888	888	888	888	888	888	888	888	888	888	888	888	888
1	24	1	1	888	888	888	3		6	6	3	2	3	4		2	888	888	2	1	3	888	888	888	888	888	888	888	888	888	888	888	888	888	888	888	888	888	888	888	888	888	888	888	888	888	888	888	888
1	50	1	1	888	888	888	3		3	6	3	18	3	10		2	888	888	1	1	3	888	888	888	888	888	888	888	888	888	888	888	888	888	888	888	888	888	888	888	888	888	888	888	888	888	888	888	888
1	37	1	2	Francia	3	3	4		5	6	3	4	3	5		2	888	888	4	1	3	888	888	888	888	888	888	888	888	888	888	888	888	888	888	888	888	888	888	888	888	888	888	888	888	888	888	888	888
1	52	1	1	888	888	888	3		6	6	3	4	3	10		2	888	888	5	1	3	888	888	888	888	888	888	888	888	888	888	888	888	888	888	888	888	888	888	888	888	888	888	888	888	888	888	888	888
1	41	1	1	888	888	888	0	diplomatura	6	6	3	9	3	5		2	888	888	3	1	3	888	888	888	888	888	888	888	888	888	888	888	888	888	888	888	888	888	888	888	888	888	888	888	888	888	888	888	888
1	25	1	1	888	888	888	4		5	6	3	5	2	4		2	888	888	4	1	3	888	888	888	888	888	888	888	888	888	888	888	888	888	888	888	888	888	888	888	888	888	888	888	888	888	888	888	888
1	35	1	2	argentina	4	3	3		6	6	3	4	3	5		2	888	888	2	1	3	888	888	888	888	888	888	888	888	888	888	888	888	888	888	888	888	888	888	888	888	888	888	888	888	888	888	888	888
1	39	1	1	888	888	888	4		6	6	3	9	3	9		2	888	888	2	1	3	888	888	888	888	888	888	888	888	888	888	888	888	888	888	888	888	888	888	888	888	888	888	888	888	888	888	888	888
1	27	1	1	888	888	888	4		6	6	3	4	3	4		2	888	888	3	1	3	888	888	888	888	888	888	888	888	888	888	888	888	888	888	888	888	888	888	888	888	888	888	888	888	888	888	888	888
1	36	1	1	888	888	888	3		4	6	3	4	3	8		2	888	888	4	1	3	888	888	888	888	888	888	888	888	888	888	888	888	888	888	888	888	888	888	888	888	888	888	888	888	888	888	888	888
1	28	1	1	888	888	888	4		6	6	3	4	3	4		2	888	888	3	1	3	888	888	888	888	888	888	888	888	888	888	888	888	888	888	888	888	888	888	888	888	888	888	888	888	888	888	888	888
1	30	1	1	888	888	888	4		6	6	3	1	2	4		2	888	888	1	1	3	888	888	888	888	888	888	888	888	888	888	888	888	888	888	888	888	888	888	888	888	888	888	888	888	888	888	888	888
1		1	1	888	888	888	3		5	6	3	15	2	4		2	888	888	2	1	3	888	888	888	888	888	888	888	888	888	888	888	888	888	888	888	888	888	888	888	888	888	888	888	888	888	888	888	888
1	30	1	1	888	888	888	4		6	6	3	1	2	5		2	888	888	2	1	3	888	888	888	888	888	888	888	888	888	888	888	888	888	888	888	888	888	888	888	888	888	888	888	888	888	888	888	888
1	24	1	1	888	888	888	3		6	6	3	1	3	3		2	888	888	1	1	3	888	888	888	888	888	888	888	888	888	888	888	888	888	888	888	888	888	888	888	888	888	888	888	888	888	888	888	888
1	24	1	1	888	888	888	4		6	6	3	10	2	4		2	888	888	2	1	3	888	888	888	888	888	888	888	888	888	888	888	888	888	888	888	888	888	888	888	888	888	888	888	888	888	888	888	888
1	30	1	1	888	888	888	0	Licenciatura en f&#237;sicas y especialista en Rad	6	6	3	5	2	7		2	888	888	3	1	3	888	888	888	888	888	888	888	888	888	888	888	888	888	888	888	888	888	888	888	888	888	888	888	888	888	888	888	888
1	41	1	1	888	888	888	4		4	6	3	1	3	6		2	888	888	3	1	3	888	888	888	888	888	888	888	888	888	888	888	888	888	888	888	888	888	888	888	888	888	888	888	888	888	888	888	888
1	28	1	1	888	888	888	4		6	6	3	14	2	10		2	888	888	1	1	3	888	888	888	888	888	888	888	888	888	888	888	888	888	888	888	888	888	888	888	888	888	888	888	888	888	888	888	888
1	33	1	1	888	888	888	4		6	6	3	21	1	3		2	888	888	2	1	3	888	888	888	888	888	888	888	888	888	888	888	888	888	888	888	888	888	888	888	888	888	888	888	888	888	888	888	888
1	34	1	1	888	888	888	4		6	6	3	3	3	5		2	888	888	2	2	3	888	888	888	888	888	888	888	888	888	888	888	888	888	888	888	888	888	888	888	888	888	888	888	888	888	888	888	888
1	24	1	1	888	888	888	4		6	6	3	1	2	8		2	888	888	1	2	3	888	888	888	888	888	888	888	888	888	888	888	888	888	888	888	888	888	888	888	888	888	888	888	888	888	888	888	888
1	30	1	1	888	888	888	0	Doctorado	5	6	3	6	2	9		2	888	888	3	1	3	888	888	888	888	888	888	888	888	888	888	888	888	888	888	888	888	888	888	888	888	888	888	888	888	888	888	888	888
1	26	1	1	888	888	888	4		5	6	3	2	3	5		2	888	888	2	2	3	888	888	888	888	888	888	888	888	888	888	888	888	888	888	888	888	888	888	888	888	888	888	888	888	888	888	888	888
1	26	1	1	888	888	888	3		5	6	3	2	3	8		2	888	888	2	1	3	888	888	888	888	888	888	888	888	888	888	888	888	888	888	888	888	888	888	888	888	888	888	888	888	888	888	888	888
1	25	1	1	888	888	888	3		6	6	3	1	3	3		2	888	888	3	1	3	888	888	888	888	888	888	888	888	888	888	888	888	888	888	888	888	888	888	888	888	888	888	888	888	888	888	888	888
1	49	1	2	Union Europea	70	1	4		6	6	3	8	3	3		2	888	888	3	1	2	888	888	888	888	888	888	888	888	888	888	888	888	888	888	888	888	888	888	888	888	888	888	888	888	888	888	888	888
1	47	1	1	888	888	888	3		5	6	3	1	3	3		2	888	888	1	1	3	888	888	888	888	888	888	888	888	888	888	888	888	888	888	888	888	888	888	888	888	888	888	888	888	888	888	888	888
1	40	1	1	888	888	888	3		6	6	3	3	3	4		2	888	888	3	1	3	888	888	888	888	888	888	888	888	888	888	888	888	888	888	888	888	888	888	888	888	888	888	888	888	888	888	888	888
1	25	1	2	Colombia	0	1	4		5	6	3	4	3	1		2	888	888	2	1	3	888	888	888	888	888	888	888	888	888	888	888	888	888	888	888	888	888	888	888	888	888	888	888	888	888	888	888	888
1	43	1	1	888	888	888	4		3	6	3	11	2	4		2	888	888	3	1	2	888	888	888	888	888	888	888	888	888	888	888	888	888	888	888	888	888	888	888	888	888	888	888	888	888	888	888	888
1	50	1	2	francia	44	3	2		6	6	3	2	3	4		2	888	888	3	1	3	888	888	888	888	888	888	888	888	888	888	888	888	888	888	888	888	888	888	888	888	888	888	888	888	888	888	888	888
1	34	1	1	888	888	888	4		5	6	3	2	3	4		2	888	888	2	1	3	888	888	888	888	888	888	888	888	888	888	888	888	888	888	888	888	888	888	888	888	888	888	888	888	888	888	888	888
1	24	1	1	888	888	888	4		5	6	3	4	2	4		2	888	888	2	1	3	888	888	888	888	888	888	888	888	888	888	888	888	888	888	888	888	888	888	888	888	888	888	888	888	888	888	888	888
1	26	1	1	888	888	888	4		6	6	3	1	3	4		2	888	888	2	1	3	888	888	888	888	888	888	888	888	888	888	888	888	888	888	888	888	888	888	888	888	888	888	888	888	888	888	888	888
#NULL!	27	1	1	888	888	888	3		6	6	3	9	2	8		2	888	888	2	3	3	888	888	888	888	888	888	888	888	888	888	888	888	888	888	888	888	888	888	888	888	888	888	888	888	888	888	888	888
1	55	1	1	888	888	888	3		4	6	3	2	3	8		2	888	888	1	1	3	888	888	888	888	888	888	888	888	888	888	888	888	888	888	888	888	888	888	888	888	888	888	888	888	888	888	888	888
1	27	1	1	888	888	888	0	master	6	6	3	1	3	4		2	888	888	1	1	3	888	888	888	888	888	888	888	888	888	888	888	888	888	888	888	888	888	888	888	888	888	888	888	888	888	888	888	888
1	26	1	1	888	888	888	2		6	6	3	1	2	8		2	888	888	2	1	2	888	888	888	888	888	888	888	888	888	888	888	888	888	888	888	888	888	888	888	888	888	888	888	888	888	888	888	888
1	20	1	1	888	888	888	2		6	6	3	4	2	4		2	888	888	2	1	3	888	888	888	888	888	888	888	888	888	888	888	888	888	888	888	888	888	888	888	888	888	888	888	888	888	888	888	888
1	46	1	1	888	888	888	4		6	6	3	6	2	4		2	888	888	4	2	3	888	888	888	888	888	888	888	888	888	888	888	888	888	888	888	888	888	888	888	888	888	888	888	888	888	888	888	888
1	22	1	1	888	888	888	4		6	6	3	6	2	3		2	888	888	1	1	3	888	888	888	888	888	888	888	888	888	888	888	888	888	888	888	888	888	888	888	888	888	888	888	888	888	888	888	888
1	49	1	1	888	888	888	2		5	6	3	3	3	5		2	888	888	2	1	3	888	888	888	888	888	888	888	888	888	888	888	888	888	888	888	888	888	888	888	888	888	888	888	888	888	888	888	888
1	41	1	1	888	888	888	0	FP	6	6	3	1	3	4		2	888	888	3	1	3	888	888	888	888	888	888	888	888	888	888	888	888	888	888	888	888	888	888	888	888	888	888	888	888	888	888	888	888
1	21	1	1	888	888	888	2		6	6	3	1	3	4		2	888	888	2	1	3	888	888	888	888	888	888	888	888	888	888	888	888	888	888	888	888	888	888	888	888	888	888	888	888	888	888	888	888
1	31	1	1	888	888	888	4		6	6	3	12	2	4		2	888	888	2	1	3	888	888	888	888	888	888	888	888	888	888	888	888	888	888	888	888	888	888	888	888	888	888	888	888	888	888	888	888
1	49	1	1	888	888	888	3		5	6	3	24	2	1		2	888	888	3	2	3	888	888	888	888	888	888	888	888	888	888	888	888	888	888	888	888	888	888	888	888	888	888	888	888	888	888	888	888
1	26	1	2	irlanda	2	3	4		6	6	3	4	3	3		2	888	888	1	2	3	888	888	888	888	888	888	888	888	888	888	888	888	888	888	888	888	888	888	888	888	888	888	888	888	888	888	888	888
1	27	1	2	Bolivia	6	3	3		4	6	3	1	3	4		2	888	888	1	1	3	888	888	888	888	888	888	888	888	888	888	888	888	888	888	888	888	888	888	888	888	888	888	888	888	888	888	888	888
1	27	1	1	888	888	888	4		6	6	3	4	3	5		2	888	888	3	1	3	888	888	888	888	888	888	888	888	888	888	888	888	888	888	888	888	888	888	888	888	888	888	888	888	888	888	888	888
1	45	1	1	888	888	888	4		5	6	3	2	3	3		2	888	888	2	3	1	1	#NULL!	#NULL!	#NULL!	#NULL!	#NULL!	#NULL!		2	888	888	888	888	888	888	2	3	888	888	888	888	888	888	888	888	888	888	888
1	19	1	1	888	888	888	0	3 de la eso	6	6	3	5	2	4		2	888	888	1	1	1	#NULL!	#NULL!	#NULL!	#NULL!	1	#NULL!	#NULL!		2	888	888	888	888	888	888	1	3	888	888	888	888	888	888	888	888	888	888	888
1	24	1	1	888	888	888	2		6	6	3	8	2	4		2	888	888	2	1	3	888	888	888	888	888	888	888	888	888	888	888	888	888	888	888	888	888	888	888	888	888	888	888	888	888	888	888	888
1	36	1	1	888	888	888	4		6	6	3	8	3	1		2	888	888	2	2	3	888	888	888	888	888	888	888	888	888	888	888	888	888	888	888	888	888	888	888	888	888	888	888	888	888	888	888	888
1	39	1	1	888	888	888	3		6	6	3	15	2	4		2	888	888	1	1	3	888	888	888	888	888	888	888	888	888	888	888	888	888	888	888	888	888	888	888	888	888	888	888	888	888	888	888	888
1	40	1	2	mexico	10	3	4		6	6	3	11	3	5		2	888	888	2	2	2	888	888	888	888	888	888	888	888	888	888	888	888	888	888	888	888	888	888	888	888	888	888	888	888	888	888	888	888
1	47	1	1	888	888	888	4		6	6	3	7	3	4		2	888	888	3	1	3	888	888	888	888	888	888	888	888	888	888	888	888	888	888	888	888	888	888	888	888	888	888	888	888	888	888	888	888
1	27	1	2	romania	2	2	4		5	6	3	6	2	8		2	888	888	2	1	3	888	888	888	888	888	888	888	888	888	888	888	888	888	888	888	888	888	888	888	888	888	888	888	888	888	888	888	888
1	56	1	1	888	888	888	4		5	6	3	4	3	5		2	888	888	3	3	3	888	888	888	888	888	888	888	888	888	888	888	888	888	888	888	888	888	888	888	888	888	888	888	888	888	888	888	888
1	44	1	1	888	888	888	2		5	6	3	1	3	4		2	888	888	2	1	3	888	888	888	888	888	888	888	888	888	888	888	888	888	888	888	888	888	888	888	888	888	888	888	888	888	888	888	888
1	30	1	2	Honduras	5	3	4		6	6	3	2	3	4		2	888	888	1	1	3	888	888	888	888	888	888	888	888	888	888	888	888	888	888	888	888	888	888	888	888	888	888	888	888	888	888	888	888
1	30	1	1	888	888	888	4		6	6	3	5	3	3		2	888	888	3	1	3	888	888	888	888	888	888	888	888	888	888	888	888	888	888	888	888	888	888	888	888	888	888	888	888	888	888	888	888
1	23	1	1	888	888	888	4		6	6	3	1	3	1		2	888	888	1	2	3	888	888	888	888	888	888	888	888	888	888	888	888	888	888	888	888	888	888	888	888	888	888	888	888	888	888	888	888
1	32	1	1	888	888	888	3		5	6	3	12	2	3		2	888	888	1	1	3	888	888	888	888	888	888	888	888	888	888	888	888	888	888	888	888	888	888	888	888	888	888	888	888	888	888	888	888
1	42	1	1	888	888	888	4		6	6	3	3	3	8		2	888	888	2	1	3	888	888	888	888	888	888	888	888	888	888	888	888	888	888	888	888	888	888	888	888	888	888	888	888	888	888	888	888
1	31	1	1	888	888	888	4		6	6	3	4	3	4		2	888	888	1	2	3	888	888	888	888	888	888	888	888	888	888	888	888	888	888	888	888	888	888	888	888	888	888	888	888	888	888	888	888
1	46	1	1	888	888	888	3		6	6	3	6	2	4		2	888	888	1	1	3	888	888	888	888	888	888	888	888	888	888	888	888	888	888	888	888	888	888	888	888	888	888	888	888	888	888	888	888
1	21	1	1	888	888	888	3		6	6	3	6	2	5		2	888	888	3	1	3	888	888	888	888	888	888	888	888	888	888	888	888	888	888	888	888	888	888	888	888	888	888	888	888	888	888	888	888
1	35	1	1	888	888	888	4		4	6	3	1	3	6		2	888	888	2	2	2	888	888	888	888	888	888	888	888	888	888	888	888	888	888	888	888	888	888	888	888	888	888	888	888	888	888	888	888
1	33	1	1	888	888	888	4		5	6	3	5	2	4		2	888	888	1	1	3	888	888	888	888	888	888	888	888	888	888	888	888	888	888	888	888	888	888	888	888	888	888	888	888	888	888	888	888
1	41	1	1	888	888	888	3		5	6	3	3	3	4		2	888	888	1	1	2	888	888	888	888	888	888	888	888	888	888	888	888	888	888	888	888	888	888	888	888	888	888	888	888	888	888	888	888
1	29	1	1	888	888	888	4		5	6	3	1	3	4		2	888	888	2	1	3	888	888	888	888	888	888	888	888	888	888	888	888	888	888	888	888	888	888	888	888	888	888	888	888	888	888	888	888
1	35	1	1	888	888	888	3		6	6	3	7	3	4		2	888	888	3	1	3	888	888	888	888	888	888	888	888	888	888	888	888	888	888	888	888	888	888	888	888	888	888	888	888	888	888	888	888
1	44	1	1	888	888	888	2		5	6	3	2	3	2		2	888	888	1	1	3	888	888	888	888	888	888	888	888	888	888	888	888	888	888	888	888	888	888	888	888	888	888	888	888	888	888	888	888
1	50	1	1	888	888	888	2		6	6	3	4	3	5		2	888	888	3	1	3	888	888	888	888	888	888	888	888	888	888	888	888	888	888	888	888	888	888	888	888	888	888	888	888	888	888	888	888
1	47	1	2	Holanda	9	3	2		6	6	3	6	3	1		2	888	888	2	3	2	888	888	888	888	888	888	888	888	888	888	888	888	888	888	888	888	888	888	888	888	888	888	888	888	888	888	888	888
1	40	1	1	888	888	888	0	acceso universidad mayores 25	3	6	3	3	3	4		2	888	888	1	3	2	888	888	888	888	888	888	888	888	888	888	888	888	888	888	888	888	888	888	888	888	888	888	888	888	888	888	888	888
1	21	1	1	888	888	888	3		6	6	3	5	2	2		2	888	888	2	2	3	888	888	888	888	888	888	888	888	888	888	888	888	888	888	888	888	888	888	888	888	888	888	888	888	888	888	888	888
1	22	1	1	888	888	888	4		6	6	3	5	2	4		2	888	888	1	3	3	888	888	888	888	888	888	888	888	888	888	888	888	888	888	888	888	888	888	888	888	888	888	888	888	888	888	888	888
1	24	1	1	888	888	888	4		6	6	3	1	3	10		2	888	888	2	2	1	#NULL!	1	#NULL!	#NULL!	#NULL!	#NULL!	#NULL!		2	888	888	888	888	888	888	2	3	888	888	888	888	888	888	888	888	888	888	888
1	54	1	1	888	888	888	4		5	6	3	1	3	5		2	888	888	3	1	3	888	888	888	888	888	888	888	888	888	888	888	888	888	888	888	888	888	888	888	888	888	888	888	888	888	888	888	888
1	46	1	1	888	888	888	3		6	6	3	2	3	1		2	888	888	1	1	3	888	888	888	888	888	888	888	888	888	888	888	888	888	888	888	888	888	888	888	888	888	888	888	888	888	888	888	888
1	41	1	1	888	888	888	2		6	6	3	10	3	8		2	888	888	1	1	3	888	888	888	888	888	888	888	888	888	888	888	888	888	888	888	888	888	888	888	888	888	888	888	888	888	888	888	888
1	27	1	1	888	888	888	2		5	6	3	3	3	4		2	888	888	1	1	3	888	888	888	888	888	888	888	888	888	888	888	888	888	888	888	888	888	888	888	888	888	888	888	888	888	888	888	888
1	55	1	1	888	888	888	4		3	6	3	17	3	4		2	888	888	2	1	3	888	888	888	888	888	888	888	888	888	888	888	888	888	888	888	888	888	888	888	888	888	888	888	888	888	888	888	888
1	62	1	1	888	888	888	4		3	6	3	6	2	5		2	888	888	3	2	1	#NULL!	1	#NULL!	#NULL!	#NULL!	#NULL!	#NULL!		2	888	888	888	888	888	888	2	3	888	888	888	888	888	888	888	888	888	888	888
1	22	1	1	888	888	888	4		6	6	3	4	2	10		2	888	888	1	1	1	#NULL!	1	#NULL!	#NULL!	#NULL!	#NULL!	#NULL!		2	888	888	888	888	888	888	2	3	888	888	888	888	888	888	888	888	888	888	888
1	26	1	1	888	888	888	3		6	6	3	2	3	4		2	888	888	4	1	3	888	888	888	888	888	888	888	888	888	888	888	888	888	888	888	888	888	888	888	888	888	888	888	888	888	888	888	888
1	25	1	1	888	888	888	3		6	6	3	3	3	3		2	888	888	1	1	2	888	888	888	888	888	888	888	888	888	888	888	888	888	888	888	888	888	888	888	888	888	888	888	888	888	888	888	888
1	44	1	2	cuba	16	3	0	Master Oficial Ministerio de Saidad	5	6	3	5	3	3		2	888	888	2	3	3	888	888	888	888	888	888	888	888	888	888	888	888	888	888	888	888	888	888	888	888	888	888	888	888	888	888	888	888
1	38	1	1	888	888	888	3		5	6	3	3	3	5		2	888	888	2	1	3	888	888	888	888	888	888	888	888	888	888	888	888	888	888	888	888	888	888	888	888	888	888	888	888	888	888	888	888
1	19	1	2	Portugal	18	3	3		5	6	3	4	2	4		2	888	888	1	1	3	888	888	888	888	888	888	888	888	888	888	888	888	888	888	888	888	888	888	888	888	888	888	888	888	888	888	888	888
1	57	1	1	888	888	888	4		5	6	3	6	3	4		2	888	888	2	3	3	888	888	888	888	888	888	888	888	888	888	888	888	888	888	888	888	888	888	888	888	888	888	888	888	888	888	888	888
1	24	1	1	888	888	888	4		6	6	3	30	2	4		2	888	888	4	1	3	888	888	888	888	888	888	888	888	888	888	888	888	888	888	888	888	888	888	888	888	888	888	888	888	888	888	888	888
1	31	1	1	888	888	888	4		6	6	3	6	3	8		2	888	888	2	1	3	888	888	888	888	888	888	888	888	888	888	888	888	888	888	888	888	888	888	888	888	888	888	888	888	888	888	888	888
1	24	1	2	peru	4	3	2		6	6	3	8	2	1		2	888	888	3	1	3	888	888	888	888	888	888	888	888	888	888	888	888	888	888	888	888	888	888	888	888	888	888	888	888	888	888	888	888
1	33	1	1	888	888	888	4		3	6	3	4	3	9		2	888	888	4	1	3	888	888	888	888	888	888	888	888	888	888	888	888	888	888	888	888	888	888	888	888	888	888	888	888	888	888	888	888
1	26	1	1	888	888	888	4		6	6	3	2	3	8		2	888	888	2	1	3	888	888	888	888	888	888	888	888	888	888	888	888	888	888	888	888	888	888	888	888	888	888	888	888	888	888	888	888
1	43	1	1	888	888	888	2		6	6	3	2	3	1		2	888	888	3	1	3	888	888	888	888	888	888	888	888	888	888	888	888	888	888	888	888	888	888	888	888	888	888	888	888	888	888	888	888
1	33	1	1	888	888	888	4		5	6	3	7	3	4		2	888	888	1	2	3	888	888	888	888	888	888	888	888	888	888	888	888	888	888	888	888	888	888	888	888	888	888	888	888	888	888	888	888
1	28	1	1	888	888	888	4		5	6	3	5	2	2		2	888	888	1	1	3	888	888	888	888	888	888	888	888	888	888	888	888	888	888	888	888	888	888	888	888	888	888	888	888	888	888	888	888
1	23	1	1	888	888	888	3		6	6	3	1	2	4		2	888	888	4	1	3	888	888	888	888	888	888	888	888	888	888	888	888	888	888	888	888	888	888	888	888	888	888	888	888	888	888	888	888
1	22	1	1	888	888	888	4		6	6	3	1	3	10		2	888	888	1	1	3	888	888	888	888	888	888	888	888	888	888	888	888	888	888	888	888	888	888	888	888	888	888	888	888	888	888	888	888
1	32	1	1	888	888	888	4		6	6	3	2	3	4		2	888	888	2	1	3	888	888	888	888	888	888	888	888	888	888	888	888	888	888	888	888	888	888	888	888	888	888	888	888	888	888	888	888
1	30	1	1	888	888	888	2		6	6	3	4	3	1		2	888	888	4	2	2	888	888	888	888	888	888	888	888	888	888	888	888	888	888	888	888	888	888	888	888	888	888	888	888	888	888	888	888
1	43	1	1	888	888	888	3		6	6	3	4	3	4		2	888	888	3	1	3	888	888	888	888	888	888	888	888	888	888	888	888	888	888	888	888	888	888	888	888	888	888	888	888	888	888	888	888
1	40	1	1	888	888	888	4		4	6	3	9	2	8		2	888	888	1	1	3	888	888	888	888	888	888	888	888	888	888	888	888	888	888	888	888	888	888	888	888	888	888	888	888	888	888	888	888
1	20	1	1	888	888	888	3		6	6	3	1	3	2		2	888	888	2	1	3	888	888	888	888	888	888	888	888	888	888	888	888	888	888	888	888	888	888	888	888	888	888	888	888	888	888	888	888
1	42	1	1	888	888	888	4		6	6	3	4	2	4		2	888	888	1	3	1	#NULL!	1	#NULL!	#NULL!	#NULL!	#NULL!	#NULL!		2	888	888	888	888	888	888	2	3	888	888	888	888	888	888	888	888	888	888	888
1	23	1	1	888	888	888	3		6	6	3	2	3	4		2	888	888	4	1	3	888	888	888	888	888	888	888	888	888	888	888	888	888	888	888	888	888	888	888	888	888	888	888	888	888	888	888	888
1	39	1	1	888	888	888	4		5	6	3	6	2	3		2	888	888	3	1	3	888	888	888	888	888	888	888	888	888	888	888	888	888	888	888	888	888	888	888	888	888	888	888	888	888	888	888	888
1	32	1	1	888	888	888	3		6	6	3	2	3	4		2	888	888	1	1	3	888	888	888	888	888	888	888	888	888	888	888	888	888	888	888	888	888	888	888	888	888	888	888	888	888	888	888	888
1	37	1	1	888	888	888	2		6	6	3	3	3	4		2	888	888	2	1	3	888	888	888	888	888	888	888	888	888	888	888	888	888	888	888	888	888	888	888	888	888	888	888	888	888	888	888	888
1	23	1	1	888	888	888	2		6	6	3	8	1	4		2	888	888	3	1	3	888	888	888	888	888	888	888	888	888	888	888	888	888	888	888	888	888	888	888	888	888	888	888	888	888	888	888	888
1	20	1	1	888	888	888	0	Titulado en quiromasaje	6	6	3	9	2	4		2	888	888	3	1	3	888	888	888	888	888	888	888	888	888	888	888	888	888	888	888	888	888	888	888	888	888	888	888	888	888	888	888	888
1	27	1	1	888	888	888	4		6	6	3	6	2	5		2	888	888	4	1	3	888	888	888	888	888	888	888	888	888	888	888	888	888	888	888	888	888	888	888	888	888	888	888	888	888	888	888	888
1	50	1	1	888	888	888	4		3	6	3	1	3	4		2	888	888	3	1	3	888	888	888	888	888	888	888	888	888	888	888	888	888	888	888	888	888	888	888	888	888	888	888	888	888	888	888	888
1	37	1	1	888	888	888	4		5	6	3	5	3	8		2	888	888	2	1	3	888	888	888	888	888	888	888	888	888	888	888	888	888	888	888	888	888	888	888	888	888	888	888	888	888	888	888	888
1	51	1	2	M&#233;xico	10	3	4		6	6	3	4	3	5		2	888	888	3	1	3	888	888	888	888	888	888	888	888	888	888	888	888	888	888	888	888	888	888	888	888	888	888	888	888	888	888	888	888
1	30	1	1	888	888	888	4		4	6	3	1	3	9		2	888	888	3	1	3	888	888	888	888	888	888	888	888	888	888	888	888	888	888	888	888	888	888	888	888	888	888	888	888	888	888	888	888
1	45	1	1	888	888	888	4		6	6	3	10	2	4		2	888	888	2	1	3	888	888	888	888	888	888	888	888	888	888	888	888	888	888	888	888	888	888	888	888	888	888	888	888	888	888	888	888
1	42	1	1	888	888	888	3		6	6	3	3	3	1		2	888	888	3	1	3	888	888	888	888	888	888	888	888	888	888	888	888	888	888	888	888	888	888	888	888	888	888	888	888	888	888	888	888
1	22	1	1	888	888	888	4		6	6	3	10	2	3		2	888	888	2	2	2	888	888	888	888	888	888	888	888	888	888	888	888	888	888	888	888	888	888	888	888	888	888	888	888	888	888	888	888
1	27	1	1	888	888	888	4		6	6	3	2	2	4		2	888	888	1	2	3	888	888	888	888	888	888	888	888	888	888	888	888	888	888	888	888	888	888	888	888	888	888	888	888	888	888	888	888
1	32	1	1	888	888	888	4		5	6	3	1	3	1		2	888	888	2	1	3	888	888	888	888	888	888	888	888	888	888	888	888	888	888	888	888	888	888	888	888	888	888	888	888	888	888	888	888
1	25	1	1	888	888	888	2		5	6	3	2	3	4		2	888	888	4	2	3	888	888	888	888	888	888	888	888	888	888	888	888	888	888	888	888	888	888	888	888	888	888	888	888	888	888	888	888
1	32	1	1	888	888	888	3		6	6	3	5	3	9		2	888	888	3	1	3	888	888	888	888	888	888	888	888	888	888	888	888	888	888	888	888	888	888	888	888	888	888	888	888	888	888	888	888
1	27	1	1	888	888	888	3		6	6	3	5	2	4		2	888	888	5	1	2	888	888	888	888	888	888	888	888	888	888	888	888	888	888	888	888	888	888	888	888	888	888	888	888	888	888	888	888
1	20	1	1	888	888	888	3		6	6	3	2	3	4		2	888	888	3	1	3	888	888	888	888	888	888	888	888	888	888	888	888	888	888	888	888	888	888	888	888	888	888	888	888	888	888	888	888
1	33	1	1	888	888	888	3		5	6	3	20	1	4		2	888	888	2	1	3	888	888	888	888	888	888	888	888	888	888	888	888	888	888	888	888	888	888	888	888	888	888	888	888	888	888	888	888
1	26	1	1	888	888	888	4		6	6	3	6	2	2		2	888	888	1	1	1	#NULL!	1	#NULL!	1	1	#NULL!	#NULL!		2	888	888	888	888	888	888	2	3	888	888	888	888	888	888	888	888	888	888	888
1	18	1	1	888	888	888	3		6	6	3	1	3	4		2	888	888	4	1	3	888	888	888	888	888	888	888	888	888	888	888	888	888	888	888	888	888	888	888	888	888	888	888	888	888	888	888	888
1	43	1	1	888	888	888	1		6	6	3	10	2	4		2	888	888	1	1	3	888	888	888	888	888	888	888	888	888	888	888	888	888	888	888	888	888	888	888	888	888	888	888	888	888	888	888	888
1	32	1	1	888	888	888	4		6	6	3	15	2	4		2	888	888	1	1	3	888	888	888	888	888	888	888	888	888	888	888	888	888	888	888	888	888	888	888	888	888	888	888	888	888	888	888	888
1	31	1	1	888	888	888	3		5	6	3	1	3	4		2	888	888	2	1	3	888	888	888	888	888	888	888	888	888	888	888	888	888	888	888	888	888	888	888	888	888	888	888	888	888	888	888	888
1	49	1	1	888	888	888	3		5	6	3	1	3	8		2	888	888	1	2	2	888	888	888	888	888	888	888	888	888	888	888	888	888	888	888	888	888	888	888	888	888	888	888	888	888	888	888	888
1	24	1	1	888	888	888	4		6	6	3	3	3	8		2	888	888	2	1	3	888	888	888	888	888	888	888	888	888	888	888	888	888	888	888	888	888	888	888	888	888	888	888	888	888	888	888	888
1	32	1	1	888	888	888	3		6	6	3	4	2	5		2	888	888	1	1	3	888	888	888	888	888	888	888	888	888	888	888	888	888	888	888	888	888	888	888	888	888	888	888	888	888	888	888	888
1	35	1	1	888	888	888	3		6	6	3	1	3	4		2	888	888	3	1	3	888	888	888	888	888	888	888	888	888	888	888	888	888	888	888	888	888	888	888	888	888	888	888	888	888	888	888	888
1	30	1	1	888	888	888	3		4	6	3	1	3	4		2	888	888	2	1	3	888	888	888	888	888	888	888	888	888	888	888	888	888	888	888	888	888	888	888	888	888	888	888	888	888	888	888	888
1	19	1	1	888	888	888	1		5	6	3	3	3	4		2	888	888	3	1	2	888	888	888	888	888	888	888	888	888	888	888	888	888	888	888	888	888	888	888	888	888	888	888	888	888	888	888	888
1	37	1	1	888	888	888	4		6	6	3	5	2	4		2	888	888	1	3	3	888	888	888	888	888	888	888	888	888	888	888	888	888	888	888	888	888	888	888	888	888	888	888	888	888	888	888	888
1	27	1	1	888	888	888	3		6	6	3	2	3	10		2	888	888	2	2	3	888	888	888	888	888	888	888	888	888	888	888	888	888	888	888	888	888	888	888	888	888	888	888	888	888	888	888	888
1	38	1	1	888	888	888	1		6	6	3	12	2	9		2	888	888	3	1	3	888	888	888	888	888	888	888	888	888	888	888	888	888	888	888	888	888	888	888	888	888	888	888	888	888	888	888	888
1	31	1	1	888	888	888	4		6	6	3	3	3	4		2	888	888	2	1	3	888	888	888	888	888	888	888	888	888	888	888	888	888	888	888	888	888	888	888	888	888	888	888	888	888	888	888	888
1	23	1	1	888	888	888	4		6	6	3	5	2	1		2	888	888	3	1	3	888	888	888	888	888	888	888	888	888	888	888	888	888	888	888	888	888	888	888	888	888	888	888	888	888	888	888	888
1	30	1	1	888	888	888	4		6	6	3	13	2	1		2	888	888	1	1	3	888	888	888	888	888	888	888	888	888	888	888	888	888	888	888	888	888	888	888	888	888	888	888	888	888	888	888	888
1	25	1	1	888	888	888	4		5	6	3	1	2	4		2	888	888	2	1	2	888	888	888	888	888	888	888	888	888	888	888	888	888	888	888	888	888	888	888	888	888	888	888	888	888	888	888	888
1	40	1	1	888	888	888	4		4	6	3	1	3	4		2	888	888	5	1	3	888	888	888	888	888	888	888	888	888	888	888	888	888	888	888	888	888	888	888	888	888	888	888	888	888	888	888	888
1	34	1	1	888	888	888	4		5	6	3	12	2	8		2	888	888	1	1	3	888	888	888	888	888	888	888	888	888	888	888	888	888	888	888	888	888	888	888	888	888	888	888	888	888	888	888	888
1	50	1	2	Portugal	20	3	4		4	6	3	2	3	5		2	888	888	2	1	3	888	888	888	888	888	888	888	888	888	888	888	888	888	888	888	888	888	888	888	888	888	888	888	888	888	888	888	888
1	41	1	1	888	888	888	4		6	6	3	2	3	4		2	888	888	1	1	3	888	888	888	888	888	888	888	888	888	888	888	888	888	888	888	888	888	888	888	888	888	888	888	888	888	888	888	888
1	37	1	1	888	888	888	3		6	6	3	1	3	3		2	888	888	1	1	3	888	888	888	888	888	888	888	888	888	888	888	888	888	888	888	888	888	888	888	888	888	888	888	888	888	888	888	888
1	42	1	2	noruega	30	1	4		6	6	3	6	3	1		2	888	888	1	1	3	888	888	888	888	888	888	888	888	888	888	888	888	888	888	888	888	888	888	888	888	888	888	888	888	888	888	888	888
#NULL!	50	1	1	888	888	888	4		5	6	3	10	3	4		2	888	888	1	2	3	888	888	888	888	888	888	888	888	888	888	888	888	888	888	888	888	888	888	888	888	888	888	888	888	888	888	888	888
1	28	1	1	888	888	888	4		5	6	3	5	3	1		2	888	888	3	3	2	888	888	888	888	888	888	888	888	888	888	888	888	888	888	888	888	888	888	888	888	888	888	888	888	888	888	888	888
1	27	1	1	888	888	888	4		6	6	3	3	2	4		2	888	888	3	1	3	888	888	888	888	888	888	888	888	888	888	888	888	888	888	888	888	888	888	888	888	888	888	888	888	888	888	888	888
1	44	1	1	888	888	888	2		6	6	3	6	3	4		2	888	888	1	1	3	888	888	888	888	888	888	888	888	888	888	888	888	888	888	888	888	888	888	888	888	888	888	888	888	888	888	888	888
1	31	1	2	El Salvador	13	3	4		5	6	3	6	2	4		2	888	888	1	1	3	888	888	888	888	888	888	888	888	888	888	888	888	888	888	888	888	888	888	888	888	888	888	888	888	888	888	888	888
1	32	1	1	888	888	888	3		5	6	3	2	3	4		2	888	888	3	2	3	888	888	888	888	888	888	888	888	888	888	888	888	888	888	888	888	888	888	888	888	888	888	888	888	888	888	888	888
1	40	1	1	888	888	888	2		6	6	3	2	3	10		2	888	888	3	1	3	888	888	888	888	888	888	888	888	888	888	888	888	888	888	888	888	888	888	888	888	888	888	888	888	888	888	888	888
1	50	1	2	Suiza	18	2	4		5	6	3	3	2	5		2	888	888	1	3	1	#NULL!	1	#NULL!	#NULL!	#NULL!	#NULL!	#NULL!		1	2	1	2	2	2	2	2	1	1	2	1		1	1	1	1	1	888	2
1	29	1	1	888	888	888	4		5	6	3	6	2	5		2	888	888	5	2	3	888	888	888	888	888	888	888	888	888	888	888	888	888	888	888	888	888	888	888	888	888	888	888	888	888	888	888	888
1	44	1	1	888	888	888	3		6	6	3	1	2	1		2	888	888	2	2	3	888	888	888	888	888	888	888	888	888	888	888	888	888	888	888	888	888	888	888	888	888	888	888	888	888	888	888	888
1	25	1	2	Argentina	1	3	4		6	6	3	6	2	4		2	888	888	1	1	3	888	888	888	888	888	888	888	888	888	888	888	888	888	888	888	888	888	888	888	888	888	888	888	888	888	888	888	888
1	39	1	2	venezuela	1	3	4		6	6	3	1	3	5		2	888	888	1	1	3	888	888	888	888	888	888	888	888	888	888	888	888	888	888	888	888	888	888	888	888	888	888	888	888	888	888	888	888
1	43	1	1	888	888	888	4		6	6	3	2	3	4		2	888	888	2	2	3	888	888	888	888	888	888	888	888	888	888	888	888	888	888	888	888	888	888	888	888	888	888	888	888	888	888	888	888
1	23	1	1	888	888	888	4		4	6	3	6	2	4		2	888	888	3	1	3	888	888	888	888	888	888	888	888	888	888	888	888	888	888	888	888	888	888	888	888	888	888	888	888	888	888	888	888
1	23	1	1	888	888	888	2		6	6	3	6	2	8		2	888	888	1	1	3	888	888	888	888	888	888	888	888	888	888	888	888	888	888	888	888	888	888	888	888	888	888	888	888	888	888	888	888
1	42	1	1	888	888	888	3		6	6	3	3	3	4		2	888	888	3	1	3	888	888	888	888	888	888	888	888	888	888	888	888	888	888	888	888	888	888	888	888	888	888	888	888	888	888	888	888
1	40	1	1	888	888	888	3		5	6	3	5	3	8		2	888	888	2	1	3	888	888	888	888	888	888	888	888	888	888	888	888	888	888	888	888	888	888	888	888	888	888	888	888	888	888	888	888
1	32	1	1	888	888	888	1		6	6	3	5	3	4		2	888	888	3	1	3	888	888	888	888	888	888	888	888	888	888	888	888	888	888	888	888	888	888	888	888	888	888	888	888	888	888	888	888
1	31	1	1	888	888	888	3		6	6	3	12	2	4		2	888	888	2	1	3	888	888	888	888	888	888	888	888	888	888	888	888	888	888	888	888	888	888	888	888	888	888	888	888	888	888	888	888
1	41	1	1	888	888	888	4		6	6	3	2	3	4		2	888	888	1	2	3	888	888	888	888	888	888	888	888	888	888	888	888	888	888	888	888	888	888	888	888	888	888	888	888	888	888	888	888
1	21	1	1	888	888	888	4		6	6	3	12	2	1		2	888	888	1	1	3	888	888	888	888	888	888	888	888	888	888	888	888	888	888	888	888	888	888	888	888	888	888	888	888	888	888	888	888
1	29	1	2	Suiza	20	3	4		6	6	3	5	2	8		2	888	888	1	1	3	888	888	888	888	888	888	888	888	888	888	888	888	888	888	888	888	888	888	888	888	888	888	888	888	888	888	888	888
1	62	1	2	argentina	31	3	4		5	6	3	2	3	4		2	888	888	3	2	3	888	888	888	888	888	888	888	888	888	888	888	888	888	888	888	888	888	888	888	888	888	888	888	888	888	888	888	888
1	38	1	1	888	888	888	4		6	6	3	1	3	10		2	888	888	3	1	1	#NULL!	#NULL!	#NULL!	#NULL!	#NULL!	#NULL!	1	Busc&#225;ndolos	2	888	888	888	888	888	888	2	3	888	888	888	888	888	888	888	888	888	888	888
1	38	1	1	888	888	888	3		6	6	3	2	3	4		2	888	888	1	1	3	888	888	888	888	888	888	888	888	888	888	888	888	888	888	888	888	888	888	888	888	888	888	888	888	888	888	888	888
1	45	1	1	888	888	888	4		5	6	3	5	3	10		2	888	888	1	1	3	888	888	888	888	888	888	888	888	888	888	888	888	888	888	888	888	888	888	888	888	888	888	888	888	888	888	888	888
1	24	1	1	888	888	888	4		3	6	3	1	2	8		2	888	888	1	1	3	888	888	888	888	888	888	888	888	888	888	888	888	888	888	888	888	888	888	888	888	888	888	888	888	888	888	888	888
1	36	1	1	888	888	888	4		6	6	3	2	3	8		2	888	888	4	2	3	888	888	888	888	888	888	888	888	888	888	888	888	888	888	888	888	888	888	888	888	888	888	888	888	888	888	888	888
1	35	1	1	888	888	888	4		4	6	3	1	3	4		2	888	888	3	1	3	888	888	888	888	888	888	888	888	888	888	888	888	888	888	888	888	888	888	888	888	888	888	888	888	888	888	888	888
1	25	1	1	888	888	888	2		6	6	3	1	3	1		2	888	888	1	1	3	888	888	888	888	888	888	888	888	888	888	888	888	888	888	888	888	888	888	888	888	888	888	888	888	888	888	888	888
1	27	1	1	888	888	888	0	grado superior en laboratorio	6	6	3	8	2	4		2	888	888	1	1	3	888	888	888	888	888	888	888	888	888	888	888	888	888	888	888	888	888	888	888	888	888	888	888	888	888	888	888	888
1	34	1	1	888	888	888	3		4	6	3	3	3	3		2	888	888	1	1	3	888	888	888	888	888	888	888	888	888	888	888	888	888	888	888	888	888	888	888	888	888	888	888	888	888	888	888	888
1	23	1	1	888	888	888	4		5	6	3	1	3	1		2	888	888	3	1	3	888	888	888	888	888	888	888	888	888	888	888	888	888	888	888	888	888	888	888	888	888	888	888	888	888	888	888	888
1	29	1	1	888	888	888	4		5	6	3	8	2	8		2	888	888	1	1	3	888	888	888	888	888	888	888	888	888	888	888	888	888	888	888	888	888	888	888	888	888	888	888	888	888	888	888	888
1	40	1	1	888	888	888	4		4	6	3	4	3	8		2	888	888	3	1	3	888	888	888	888	888	888	888	888	888	888	888	888	888	888	888	888	888	888	888	888	888	888	888	888	888	888	888	888
1	32	1	1	888	888	888	4		4	6	3	1	3	4		2	888	888	2	1	2	888	888	888	888	888	888	888	888	888	888	888	888	888	888	888	888	888	888	888	888	888	888	888	888	888	888	888	888
1	42	1	1	888	888	888	4		6	6	3	4	3	4		2	888	888	1	1	3	888	888	888	888	888	888	888	888	888	888	888	888	888	888	888	888	888	888	888	888	888	888	888	888	888	888	888	888
1	42	1	2	inglaterra	2	3	3		6	6	3	2	3	8		2	888	888	2	3	1	#NULL!	1	#NULL!	#NULL!	#NULL!	#NULL!	#NULL!		2	888	888	888	888	888	888	2	3	888	888	888	888	888	888	888	888	888	888	888
1	31	1	1	888	888	888	4		6	6	3	14	2	10		2	888	888	1	3	3	888	888	888	888	888	888	888	888	888	888	888	888	888	888	888	888	888	888	888	888	888	888	888	888	888	888	888	888
1	51	1	1	888	888	888	4		6	6	3	2	3	3		2	888	888	3	1	3	888	888	888	888	888	888	888	888	888	888	888	888	888	888	888	888	888	888	888	888	888	888	888	888	888	888	888	888
1	37	1	1	888	888	888	4		6	6	3	2	3	8		2	888	888	1	1	2	888	888	888	888	888	888	888	888	888	888	888	888	888	888	888	888	888	888	888	888	888	888	888	888	888	888	888	888
1	28	1	1	888	888	888	3		5	6	3	2	3	4		2	888	888	2	1	2	888	888	888	888	888	888	888	888	888	888	888	888	888	888	888	888	888	888	888	888	888	888	888	888	888	888	888	888
1	33	1	1	888	888	888	4		6	6	3	6	3	4		2	888	888	3	1	3	888	888	888	888	888	888	888	888	888	888	888	888	888	888	888	888	888	888	888	888	888	888	888	888	888	888	888	888
1	32	1	2	chuile	8	3	4		5	6	3	5	3	5		2	888	888	2	1	3	888	888	888	888	888	888	888	888	888	888	888	888	888	888	888	888	888	888	888	888	888	888	888	888	888	888	888	888
1	34	1	1	888	888	888	3		6	6	3	3	3	4		2	888	888	4	1	3	888	888	888	888	888	888	888	888	888	888	888	888	888	888	888	888	888	888	888	888	888	888	888	888	888	888	888	888
1	19	1	1	888	888	888	3		6	6	3	8	2	1		2	888	888	3	1	3	888	888	888	888	888	888	888	888	888	888	888	888	888	888	888	888	888	888	888	888	888	888	888	888	888	888	888	888
1	26	1	2	ecuador	12	3	2		6	6	3	12	2	4		2	888	888	1	1	3	888	888	888	888	888	888	888	888	888	888	888	888	888	888	888	888	888	888	888	888	888	888	888	888	888	888	888	888
1	39	1	1	888	888	888	0	Postgrado	6	6	3	6	3	8		2	888	888	4	1	3	888	888	888	888	888	888	888	888	888	888	888	888	888	888	888	888	888	888	888	888	888	888	888	888	888	888	888	888
1	62	1	1	888	888	888	4		4	6	3	3	3	3		2	888	888	2	1	3	888	888	888	888	888	888	888	888	888	888	888	888	888	888	888	888	888	888	888	888	888	888	888	888	888	888	888	888
1	43	1	1	888	888	888	2		6	6	3	2	3	3		2	888	888	3	1	3	888	888	888	888	888	888	888	888	888	888	888	888	888	888	888	888	888	888	888	888	888	888	888	888	888	888	888	888
1	27	1	1	888	888	888	2		6	6	3	3	2	4		2	888	888	4	1	3	888	888	888	888	888	888	888	888	888	888	888	888	888	888	888	888	888	888	888	888	888	888	888	888	888	888	888	888
1	49	1	2	inglaterra	8	3	3		6	6	3	1	3	8		2	888	888	3	1	3	888	888	888	888	888	888	888	888	888	888	888	888	888	888	888	888	888	888	888	888	888	888	888	888	888	888	888	888
1	26	1	1	888	888	888	3		5	6	3	11	2	4		2	888	888	1	1	3	888	888	888	888	888	888	888	888	888	888	888	888	888	888	888	888	888	888	888	888	888	888	888	888	888	888	888	888
1	28	1	2	italia	6	3	3		6	6	3	1	3	4		2	888	888	1	1	3	888	888	888	888	888	888	888	888	888	888	888	888	888	888	888	888	888	888	888	888	888	888	888	888	888	888	888	888
1	46	1	1	888	888	888	4		6	6	3	1	3	3		2	888	888	3	1	3	888	888	888	888	888	888	888	888	888	888	888	888	888	888	888	888	888	888	888	888	888	888	888	888	888	888	888	888
1	30	1	1	888	888	888	4		6	6	3	1	3	1		2	888	888	3	2	2	888	888	888	888	888	888	888	888	888	888	888	888	888	888	888	888	888	888	888	888	888	888	888	888	888	888	888	888
1	26	1	1	888	888	888	3		6	6	3	2	2	9		2	888	888	2	1	3	888	888	888	888	888	888	888	888	888	888	888	888	888	888	888	888	888	888	888	888	888	888	888	888	888	888	888	888
1	25	1	1	888	888	888	4		6	6	3	5	2	4		2	888	888	1	3	3	888	888	888	888	888	888	888	888	888	888	888	888	888	888	888	888	888	888	888	888	888	888	888	888	888	888	888	888
1	31	1	1	888	888	888	4		5	6	3	3	3	8		2	888	888	1	1	3	888	888	888	888	888	888	888	888	888	888	888	888	888	888	888	888	888	888	888	888	888	888	888	888	888	888	888	888
1	30	1	1	888	888	888	4		6	6	3	9	2	4		2	888	888	1	1	2	888	888	888	888	888	888	888	888	888	888	888	888	888	888	888	888	888	888	888	888	888	888	888	888	888	888	888	888
1	27	1	1	888	888	888	2		6	6	3	5	3	3		2	888	888	2	1	3	888	888	888	888	888	888	888	888	888	888	888	888	888	888	888	888	888	888	888	888	888	888	888	888	888	888	888	888
1	29	1	2	brasil	6	3	4		6	6	3	8	3	5		2	888	888	3	1	3	888	888	888	888	888	888	888	888	888	888	888	888	888	888	888	888	888	888	888	888	888	888	888	888	888	888	888	888
1	38	1	1	888	888	888	4		6	6	3	14	2	4		2	888	888	1	1	3	888	888	888	888	888	888	888	888	888	888	888	888	888	888	888	888	888	888	888	888	888	888	888	888	888	888	888	888
1	29	1	1	888	888	888	4		6	6	3	1	3	8		2	888	888	1	1	3	888	888	888	888	888	888	888	888	888	888	888	888	888	888	888	888	888	888	888	888	888	888	888	888	888	888	888	888
1	31	1	2	colombia	53	2	3		6	6	3	33	2	5		2	888	888	4	1	3	888	888	888	888	888	888	888	888	888	888	888	888	888	888	888	888	888	888	888	888	888	888	888	888	888	888	888	888
1	31	1	1	888	888	888	4		6	6	3	2	3	4		2	888	888	2	1	3	888	888	888	888	888	888	888	888	888	888	888	888	888	888	888	888	888	888	888	888	888	888	888	888	888	888	888	888
1	29	1	2	Francia	4	1	4		6	6	3	1	3	2		2	888	888	1	1	3	888	888	888	888	888	888	888	888	888	888	888	888	888	888	888	888	888	888	888	888	888	888	888	888	888	888	888	888
1	63	1	1	888	888	888	4		4	6	3	20	3	5		2	888	888	4	1	3	888	888	888	888	888	888	888	888	888	888	888	888	888	888	888	888	888	888	888	888	888	888	888	888	888	888	888	888
1	29	1	1	888	888	888	4		5	6	3	1	3	10		2	888	888	2	1	3	888	888	888	888	888	888	888	888	888	888	888	888	888	888	888	888	888	888	888	888	888	888	888	888	888	888	888	888
1	53	1	1	888	888	888	4		6	6	3	3	3	4		2	888	888	3	2	2	888	888	888	888	888	888	888	888	888	888	888	888	888	888	888	888	888	888	888	888	888	888	888	888	888	888	888	888
1	65	1	1	888	888	888	4		5	6	3	2	3	3		2	888	888	4	1	2	888	888	888	888	888	888	888	888	888	888	888	888	888	888	888	888	888	888	888	888	888	888	888	888	888	888	888	888
1	20	1	1	888	888	888	3		5	6	3	1	3	4		2	888	888	3	1	2	888	888	888	888	888	888	888	888	888	888	888	888	888	888	888	888	888	888	888	888	888	888	888	888	888	888	888	888
1	34	1	1	888	888	888	4		5	6	3	2	2	4		2	888	888	2	1	3	888	888	888	888	888	888	888	888	888	888	888	888	888	888	888	888	888	888	888	888	888	888	888	888	888	888	888	888
1	30	1	1	888	888	888	4		6	6	3	1	3	4		2	888	888	4	1	3	888	888	888	888	888	888	888	888	888	888	888	888	888	888	888	888	888	888	888	888	888	888	888	888	888	888	888	888
1	47	1	2	rumania	5	3	3		4	6	3	10	3	5		2	888	888	2	1	3	888	888	888	888	888	888	888	888	888	888	888	888	888	888	888	888	888	888	888	888	888	888	888	888	888	888	888	888
1	34	1	2	rumania	11	3	3		6	6	3	2	3	4		2	888	888	2	2	1	1	#NULL!	#NULL!	#NULL!	#NULL!	#NULL!	#NULL!		2	888	888	888	888	888	888	2	3	888	888	888	888	888	888	888	888	888	888	888
1	27	1	2	colombia	5	3	4		5	6	3	2	3	1		2	888	888	2	1	2	888	888	888	888	888	888	888	888	888	888	888	888	888	888	888	888	888	888	888	888	888	888	888	888	888	888	888	888
1	23	1	1	888	888	888	4		6	6	3	2	3	8		2	888	888	3	1	3	888	888	888	888	888	888	888	888	888	888	888	888	888	888	888	888	888	888	888	888	888	888	888	888	888	888	888	888
1	44	1	1	888	888	888	4		5	6	3	1	3	3		2	888	888	1	1	2	888	888	888	888	888	888	888	888	888	888	888	888	888	888	888	888	888	888	888	888	888	888	888	888	888	888	888	888
1	22	1	1	888	888	888	3		5	6	3	3	3	8		2	888	888	5	1	3	888	888	888	888	888	888	888	888	888	888	888	888	888	888	888	888	888	888	888	888	888	888	888	888	888	888	888	888
1	25	1	1	888	888	888	2		6	6	3	3	3	4		2	888	888	4	1	3	888	888	888	888	888	888	888	888	888	888	888	888	888	888	888	888	888	888	888	888	888	888	888	888	888	888	888	888
1	23	1	1	888	888	888	4		6	6	3	1	3	4		2	888	888	2	1	3	888	888	888	888	888	888	888	888	888	888	888	888	888	888	888	888	888	888	888	888	888	888	888	888	888	888	888	888
1	31	1	1	888	888	888	4		5	6	3	3	3	8		2	888	888	3	1	3	888	888	888	888	888	888	888	888	888	888	888	888	888	888	888	888	888	888	888	888	888	888	888	888	888	888	888	888
1	33	1	1	888	888	888	3		5	6	3	1	3	8		2	888	888	1	1	1	#NULL!	1	#NULL!	#NULL!	#NULL!	#NULL!	#NULL!		1	2	1	2	2	2	2	2	2	888	888	1		2	1	1	1	1	888	1
1	35	1	2	Per&#250;	11	3	4		6	6	3	1	3	4		2	888	888	2	1	3	888	888	888	888	888	888	888	888	888	888	888	888	888	888	888	888	888	888	888	888	888	888	888	888	888	888	888	888
1	38	1	1	888	888	888	3		6	6	3	3	3	4		2	888	888	2	1	3	888	888	888	888	888	888	888	888	888	888	888	888	888	888	888	888	888	888	888	888	888	888	888	888	888	888	888	888
1	31	1	1	888	888	888	4		6	6	3	6	2	1		2	888	888	3	1	3	888	888	888	888	888	888	888	888	888	888	888	888	888	888	888	888	888	888	888	888	888	888	888	888	888	888	888	888
1	44	1	2	argentina	10	3	3		4	6	3	1	2	8		2	888	888	1	1	3	888	888	888	888	888	888	888	888	888	888	888	888	888	888	888	888	888	888	888	888	888	888	888	888	888	888	888	888
1	39	1	1	888	888	888	4		5	6	3	9	3	1		2	888	888	3	2	1	#NULL!	#NULL!	#NULL!	#NULL!	1	#NULL!	#NULL!		2	888	888	888	888	888	888	2	3	888	888	888	888	888	888	888	888	888	888	888
1	20	1	1	888	888	888	3		6	6	3	1	3	4		2	888	888	2	1	2	888	888	888	888	888	888	888	888	888	888	888	888	888	888	888	888	888	888	888	888	888	888	888	888	888	888	888	888
1	31	1	2	Italia	5	3	4		6	6	3	4	3	7		2	888	888	2	1	3	888	888	888	888	888	888	888	888	888	888	888	888	888	888	888	888	888	888	888	888	888	888	888	888	888	888	888	888
1	29	1	1	888	888	888	4		4	6	3	5	2	5		2	888	888	2	1	3	888	888	888	888	888	888	888	888	888	888	888	888	888	888	888	888	888	888	888	888	888	888	888	888	888	888	888	888
1	52	1	1	888	888	888	3		6	6	3	5	3	8		2	888	888	3	1	3	888	888	888	888	888	888	888	888	888	888	888	888	888	888	888	888	888	888	888	888	888	888	888	888	888	888	888	888
1	43	1	1	888	888	888	2		3	6	3	1	3	1		2	888	888	1	1	3	888	888	888	888	888	888	888	888	888	888	888	888	888	888	888	888	888	888	888	888	888	888	888	888	888	888	888	888
1	35	1	1	888	888	888	1		3	6	3	2	3	10		2	888	888	2	1	1	#NULL!	1	#NULL!	#NULL!	#NULL!	#NULL!	#NULL!		2	888	888	888	888	888	888	2	3	888	888	888	888	888	888	888	888	888	888	888
1	24	1	1	888	888	888	3		6	6	3	8	2	4		2	888	888	1	1	3	888	888	888	888	888	888	888	888	888	888	888	888	888	888	888	888	888	888	888	888	888	888	888	888	888	888	888	888
1	34	1	1	888	888	888	4		5	6	3	4	2	5		2	888	888	3	3	3	888	888	888	888	888	888	888	888	888	888	888	888	888	888	888	888	888	888	888	888	888	888	888	888	888	888	888	888
1	44	1	1	888	888	888	0	derecho	6	6	3	12	2	8		2	888	888	3	1	3	888	888	888	888	888	888	888	888	888	888	888	888	888	888	888	888	888	888	888	888	888	888	888	888	888	888	888	888
1	56	1	1	888	888	888	3		5	6	3	4	3	5		2	888	888	2	1	2	888	888	888	888	888	888	888	888	888	888	888	888	888	888	888	888	888	888	888	888	888	888	888	888	888	888	888	888
1	28	1	1	888	888	888	4		6	6	3	1	3	5		2	888	888	4	1	3	888	888	888	888	888	888	888	888	888	888	888	888	888	888	888	888	888	888	888	888	888	888	888	888	888	888	888	888
1	43	1	1	888	888	888	3		6	6	3	4	3	4		2	888	888	3	1	3	888	888	888	888	888	888	888	888	888	888	888	888	888	888	888	888	888	888	888	888	888	888	888	888	888	888	888	888
1	46	1	1	888	888	888	4		6	6	3	2	3	4		2	888	888	2	1	3	888	888	888	888	888	888	888	888	888	888	888	888	888	888	888	888	888	888	888	888	888	888	888	888	888	888	888	888
1	19	1	2	COLOMBIA	3	3	4		6	6	3	6	2	4		2	888	888	1	1	3	888	888	888	888	888	888	888	888	888	888	888	888	888	888	888	888	888	888	888	888	888	888	888	888	888	888	888	888
1	26	1	1	888	888	888	4		6	6	3	1	3	4		2	888	888	4	1	3	888	888	888	888	888	888	888	888	888	888	888	888	888	888	888	888	888	888	888	888	888	888	888	888	888	888	888	888
1	42	1	2	bulgaria	10	3	3		5	6	3	10	2	4		2	888	888	3	1	2	888	888	888	888	888	888	888	888	888	888	888	888	888	888	888	888	888	888	888	888	888	888	888	888	888	888	888	888
1	38	1	1	888	888	888	4		6	6	3	2	3	5		2	888	888	1	2	3	888	888	888	888	888	888	888	888	888	888	888	888	888	888	888	888	888	888	888	888	888	888	888	888	888	888	888	888
1	22	1	1	888	888	888	4		6	6	3	6	2	9		2	888	888	3	1	3	888	888	888	888	888	888	888	888	888	888	888	888	888	888	888	888	888	888	888	888	888	888	888	888	888	888	888	888
1	22	1	1	888	888	888	4		6	6	3	1	3	4		2	888	888	1	1	3	888	888	888	888	888	888	888	888	888	888	888	888	888	888	888	888	888	888	888	888	888	888	888	888	888	888	888	888
1	52	1	1	888	888	888	4		6	6	3	26	2	6		2	888	888	2	1	3	888	888	888	888	888	888	888	888	888	888	888	888	888	888	888	888	888	888	888	888	888	888	888	888	888	888	888	888
1	29	1	1	888	888	888	2		6	6	3	1	3	6		2	888	888	1	1	3	888	888	888	888	888	888	888	888	888	888	888	888	888	888	888	888	888	888	888	888	888	888	888	888	888	888	888	888
1	26	1	1	888	888	888	4		6	6	3	1	3	10		2	888	888	2	1	3	888	888	888	888	888	888	888	888	888	888	888	888	888	888	888	888	888	888	888	888	888	888	888	888	888	888	888	888
1	22	1	1	888	888	888	4		6	6	3	1	3	10		2	888	888	1	3	1	#NULL!	#NULL!	#NULL!	1	#NULL!	#NULL!	#NULL!		2	888	888	888	888	888	888	2	3	888	888	888	888	888	888	888	888	888	888	888
1	41	1	1	888	888	888	2		6	6	3	4	2	10		2	888	888	1	1	2	888	888	888	888	888	888	888	888	888	888	888	888	888	888	888	888	888	888	888	888	888	888	888	888	888	888	888	888
1	23	1	1	888	888	888	3		6	6	3	2	1	4		2	888	888	2	1	2	888	888	888	888	888	888	888	888	888	888	888	888	888	888	888	888	888	888	888	888	888	888	888	888	888	888	888	888
1	38	1	1	888	888	888	3		6	6	3	5	3	8		2	888	888	1	1	3	888	888	888	888	888	888	888	888	888	888	888	888	888	888	888	888	888	888	888	888	888	888	888	888	888	888	888	888
1	65	1	1	888	888	888	2		4	6	3	3	3	4		2	888	888	3	1	3	888	888	888	888	888	888	888	888	888	888	888	888	888	888	888	888	888	888	888	888	888	888	888	888	888	888	888	888
1	30	1	1	888	888	888	3		5	6	3	2	2	8		2	888	888	1	1	3	888	888	888	888	888	888	888	888	888	888	888	888	888	888	888	888	888	888	888	888	888	888	888	888	888	888	888	888
1	31	1	1	888	888	888	3		6	6	3	9	2	4		2	888	888	1	1	3	888	888	888	888	888	888	888	888	888	888	888	888	888	888	888	888	888	888	888	888	888	888	888	888	888	888	888	888
1	29	1	1	888	888	888	4		6	6	3	1	3	4		2	888	888	2	1	3	888	888	888	888	888	888	888	888	888	888	888	888	888	888	888	888	888	888	888	888	888	888	888	888	888	888	888	888
1	27	1	1	888	888	888	2		6	6	3	1	3	10		2	888	888	1	2	2	888	888	888	888	888	888	888	888	888	888	888	888	888	888	888	888	888	888	888	888	888	888	888	888	888	888	888	888
1	35	1	1	888	888	888	4		4	6	3	4	2	4		2	888	888	2	1	3	888	888	888	888	888	888	888	888	888	888	888	888	888	888	888	888	888	888	888	888	888	888	888	888	888	888	888	888
1	23	1	2	Alemania	1	2	4		6	6	3	9	2	10		2	888	888	1	1	3	888	888	888	888	888	888	888	888	888	888	888	888	888	888	888	888	888	888	888	888	888	888	888	888	888	888	888	888
1	26	1	1	888	888	888	4		5	6	3	1	3	4		2	888	888	3	1	3	888	888	888	888	888	888	888	888	888	888	888	888	888	888	888	888	888	888	888	888	888	888	888	888	888	888	888	888
1	56	1	1	888	888	888	4		4	6	3	7	2	4		2	888	888	1	1	3	888	888	888	888	888	888	888	888	888	888	888	888	888	888	888	888	888	888	888	888	888	888	888	888	888	888	888	888
1	51	1	1	888	888	888	2		5	6	3	18	3	8		2	888	888	3	1	3	888	888	888	888	888	888	888	888	888	888	888	888	888	888	888	888	888	888	888	888	888	888	888	888	888	888	888	888
1	22	1	1	888	888	888	4		6	6	3	1	3	4		2	888	888	5	1	3	888	888	888	888	888	888	888	888	888	888	888	888	888	888	888	888	888	888	888	888	888	888	888	888	888	888	888	888
1	31	1	1	888	888	888	3		5	6	3	4	2	4		2	888	888	2	1	3	888	888	888	888	888	888	888	888	888	888	888	888	888	888	888	888	888	888	888	888	888	888	888	888	888	888	888	888
1	22	1	2	Bolivia	7	3	4		6	6	3	8	2	5		2	888	888	1	1	3	888	888	888	888	888	888	888	888	888	888	888	888	888	888	888	888	888	888	888	888	888	888	888	888	888	888	888	888
1	41	1	1	888	888	888	3		5	6	3	6	3	8		2	888	888	2	1	3	888	888	888	888	888	888	888	888	888	888	888	888	888	888	888	888	888	888	888	888	888	888	888	888	888	888	888	888
1	28	1	2	Venezuela	9	2	4		5	6	3	2	1	5		2	888	888	1	1	3	888	888	888	888	888	888	888	888	888	888	888	888	888	888	888	888	888	888	888	888	888	888	888	888	888	888	888	888
1	46	1	1	888	888	888	3		6	6	3	3	2	8		2	888	888	2	1	3	888	888	888	888	888	888	888	888	888	888	888	888	888	888	888	888	888	888	888	888	888	888	888	888	888	888	888	888
1	20	1	1	888	888	888	4		6	6	3	15	1	2		2	888	888	2	1	3	888	888	888	888	888	888	888	888	888	888	888	888	888	888	888	888	888	888	888	888	888	888	888	888	888	888	888	888
1	28	1	1	888	888	888	3		6	6	3	2	3	8		2	888	888	1	1	2	888	888	888	888	888	888	888	888	888	888	888	888	888	888	888	888	888	888	888	888	888	888	888	888	888	888	888	888
1	30	1	1	888	888	888	4		6	6	3	3	3	4		2	888	888	2	1	2	888	888	888	888	888	888	888	888	888	888	888	888	888	888	888	888	888	888	888	888	888	888	888	888	888	888	888	888
1	25	1	1	888	888	888	2		6	6	3	2	3	4		2	888	888	1	1	3	888	888	888	888	888	888	888	888	888	888	888	888	888	888	888	888	888	888	888	888	888	888	888	888	888	888	888	888
1	56	1	1	888	888	888	2		5	6	3	42	1	4		2	888	888	2	1	2	888	888	888	888	888	888	888	888	888	888	888	888	888	888	888	888	888	888	888	888	888	888	888	888	888	888	888	888
1	30	1	1	888	888	888	4		6	6	3	1	3	10		2	888	888	1	2	3	888	888	888	888	888	888	888	888	888	888	888	888	888	888	888	888	888	888	888	888	888	888	888	888	888	888	888	888
#NULL!	31	1	1	888	888	888	3		6	6	3	4	2	4		2	888	888	1	#NULL!	3	888	888	888	888	888	888	888	888	888	888	888	888	888	888	888	888	888	888	888	888	888	888	888	888	888	888	888	888
1	51	1	1	888	888	888	4		5	6	3	10	2	8		2	888	888	2	2	3	888	888	888	888	888	888	888	888	888	888	888	888	888	888	888	888	888	888	888	888	888	888	888	888	888	888	888	888
1	56	1	1	888	888	888	4		5	6	3	2	3	4		2	888	888	4	1	3	888	888	888	888	888	888	888	888	888	888	888	888	888	888	888	888	888	888	888	888	888	888	888	888	888	888	888	888
1	31	1	1	888	888	888	3		6	6	3	6	2	3		2	888	888	3	1	2	888	888	888	888	888	888	888	888	888	888	888	888	888	888	888	888	888	888	888	888	888	888	888	888	888	888	888	888
1	59	1	1	888	888	888	3		5	6	3	6	2	4		2	888	888	1	1	3	888	888	888	888	888	888	888	888	888	888	888	888	888	888	888	888	888	888	888	888	888	888	888	888	888	888	888	888
1	21	1	1	888	888	888	2		6	6	3	2	2	4		2	888	888	1	1	3	888	888	888	888	888	888	888	888	888	888	888	888	888	888	888	888	888	888	888	888	888	888	888	888	888	888	888	888
1	27	1	2	Venezuela	7	3	3		6	6	3	1	3	4		2	888	888	1	1	3	888	888	888	888	888	888	888	888	888	888	888	888	888	888	888	888	888	888	888	888	888	888	888	888	888	888	888	888
1	42	1	1	888	888	888	4		6	6	3	15	1	4		2	888	888	4	2	3	888	888	888	888	888	888	888	888	888	888	888	888	888	888	888	888	888	888	888	888	888	888	888	888	888	888	888	888
1	47	1	1	888	888	888	4		6	6	3	6	3	4		2	888	888	3	1	3	888	888	888	888	888	888	888	888	888	888	888	888	888	888	888	888	888	888	888	888	888	888	888	888	888	888	888	888
1	44	1	1	888	888	888	4		6	6	3	1	3	4		2	888	888	3	3	2	888	888	888	888	888	888	888	888	888	888	888	888	888	888	888	888	888	888	888	888	888	888	888	888	888	888	888	888
1	45	1	1	888	888	888	4		5	6	3	3	3	4		2	888	888	3	1	3	888	888	888	888	888	888	888	888	888	888	888	888	888	888	888	888	888	888	888	888	888	888	888	888	888	888	888	888
1	42	1	2	italia	8	3	3		5	6	3	4	3	8		2	888	888	2	1	3	888	888	888	888	888	888	888	888	888	888	888	888	888	888	888	888	888	888	888	888	888	888	888	888	888	888	888	888
1	21	1	1	888	888	888	3		5	6	3	3	2	10		2	888	888	3	1	3	888	888	888	888	888	888	888	888	888	888	888	888	888	888	888	888	888	888	888	888	888	888	888	888	888	888	888	888
1	32	1	1	888	888	888	3		5	6	3	4	3	8		2	888	888	1	3	3	888	888	888	888	888	888	888	888	888	888	888	888	888	888	888	888	888	888	888	888	888	888	888	888	888	888	888	888
1	35	1	1	888	888	888	4		6	6	3	4	2	8		2	888	888	1	1	3	888	888	888	888	888	888	888	888	888	888	888	888	888	888	888	888	888	888	888	888	888	888	888	888	888	888	888	888
1	24	1	1	888	888	888	4		6	6	3	4	2	8		2	888	888	1	3	2	888	888	888	888	888	888	888	888	888	888	888	888	888	888	888	888	888	888	888	888	888	888	888	888	888	888	888	888
1	46	1	1	888	888	888	3		5	6	3	1	3	4		2	888	888	3	1	3	888	888	888	888	888	888	888	888	888	888	888	888	888	888	888	888	888	888	888	888	888	888	888	888	888	888	888	888
1	31	1	1	888	888	888	3		6	6	3	3	3	8		2	888	888	3	2	2	888	888	888	888	888	888	888	888	888	888	888	888	888	888	888	888	888	888	888	888	888	888	888	888	888	888	888	888
1	28	1	1	888	888	888	4		6	6	3	2	3	8		2	888	888	1	1	3	888	888	888	888	888	888	888	888	888	888	888	888	888	888	888	888	888	888	888	888	888	888	888	888	888	888	888	888
1	34	1	1	888	888	888	4		6	6	3	7	3	4		2	888	888	5	1	3	888	888	888	888	888	888	888	888	888	888	888	888	888	888	888	888	888	888	888	888	888	888	888	888	888	888	888	888
1	24	1	1	888	888	888	4		6	6	3	8	2	4		2	888	888	1	#NULL!	3	888	888	888	888	888	888	888	888	888	888	888	888	888	888	888	888	888	888	888	888	888	888	888	888	888	888	888	888
1	22	1	1	888	888	888	3		6	6	3	16	2	8		2	888	888	3	1	3	888	888	888	888	888	888	888	888	888	888	888	888	888	888	888	888	888	888	888	888	888	888	888	888	888	888	888	888
1	40	1	1	888	888	888	4		4	6	3	24	2	8		2	888	888	3	1	1	1	#NULL!	#NULL!	#NULL!	#NULL!	1	#NULL!		2	888	888	888	888	888	888	2	3	888	888	888	888	888	888	888	888	888	888	888
1	27	1	1	888	888	888	3		6	6	3	5	3	8		2	888	888	1	3	1	#NULL!	1	#NULL!	#NULL!	#NULL!	#NULL!	#NULL!		2	888	888	888	888	888	888	2	3	888	888	888	888	888	888	888	888	888	888	888
1	58	1	2	Portugal	10	2	3		6	6	3	1	3	5		2	888	888	1	2	2	888	888	888	888	888	888	888	888	888	888	888	888	888	888	888	888	888	888	888	888	888	888	888	888	888	888	888	888
1	22	1	1	888	888	888	3		6	6	3	6	2	4		2	888	888	1	1	3	888	888	888	888	888	888	888	888	888	888	888	888	888	888	888	888	888	888	888	888	888	888	888	888	888	888	888	888
1	25	1	1	888	888	888	3		6	6	3	6	2	4		2	888	888	1	1	3	888	888	888	888	888	888	888	888	888	888	888	888	888	888	888	888	888	888	888	888	888	888	888	888	888	888	888	888
1	36	1	1	888	888	888	3		6	6	3	4	3	4		2	888	888	1	1	3	888	888	888	888	888	888	888	888	888	888	888	888	888	888	888	888	888	888	888	888	888	888	888	888	888	888	888	888
1	23	1	1	888	888	888	4		6	6	3	2	2	4		2	888	888	2	1	3	888	888	888	888	888	888	888	888	888	888	888	888	888	888	888	888	888	888	888	888	888	888	888	888	888	888	888	888
1	37	1	1	888	888	888	4		5	6	3	1	3	4		2	888	888	4	2	2	888	888	888	888	888	888	888	888	888	888	888	888	888	888	888	888	888	888	888	888	888	888	888	888	888	888	888	888
1	43	1	1	888	888	888	3		5	6	3	20	3	1		2	888	888	3	1	3	888	888	888	888	888	888	888	888	888	888	888	888	888	888	888	888	888	888	888	888	888	888	888	888	888	888	888	888
1	26	1	2	Republica Dominicana	1	2	4		5	6	3	2	2	5		2	888	888	1	1	2	888	888	888	888	888	888	888	888	888	888	888	888	888	888	888	888	888	888	888	888	888	888	888	888	888	888	888	888
1	30	1	1	888	888	888	2		6	6	3	12	2	5		2	888	888	3	1	3	888	888	888	888	888	888	888	888	888	888	888	888	888	888	888	888	888	888	888	888	888	888	888	888	888	888	888	888
1	32	1	1	888	888	888	4		6	6	3	9	2	4		2	888	888	2	1	2	888	888	888	888	888	888	888	888	888	888	888	888	888	888	888	888	888	888	888	888	888	888	888	888	888	888	888	888
1	37	1	1	888	888	888	4		5	6	3	2	3	1		2	888	888	3	1	3	888	888	888	888	888	888	888	888	888	888	888	888	888	888	888	888	888	888	888	888	888	888	888	888	888	888	888	888
1	37	1	1	888	888	888	3		6	6	3	4	3	1		2	888	888	3	1	3	888	888	888	888	888	888	888	888	888	888	888	888	888	888	888	888	888	888	888	888	888	888	888	888	888	888	888	888
1	48	1	1	888	888	888	2		6	6	3	15	3	4		2	888	888	5	1	3	888	888	888	888	888	888	888	888	888	888	888	888	888	888	888	888	888	888	888	888	888	888	888	888	888	888	888	888
1	40	1	1	888	888	888	4		5	6	3	14	3	1		2	888	888	3	1	2	888	888	888	888	888	888	888	888	888	888	888	888	888	888	888	888	888	888	888	888	888	888	888	888	888	888	888	888
1	35	1	1	888	888	888	4		5	6	3	4	3	4		2	888	888	1	1	3	888	888	888	888	888	888	888	888	888	888	888	888	888	888	888	888	888	888	888	888	888	888	888	888	888	888	888	888
1	30	1	1	888	888	888	4		6	6	3	5	3	3		2	888	888	1	1	3	888	888	888	888	888	888	888	888	888	888	888	888	888	888	888	888	888	888	888	888	888	888	888	888	888	888	888	888
1	50	1	1	888	888	888	4		3	6	3	2	3	4		2	888	888	3	1	3	888	888	888	888	888	888	888	888	888	888	888	888	888	888	888	888	888	888	888	888	888	888	888	888	888	888	888	888
1	40	1	1	888	888	888	4		5	6	3	12	2	3		2	888	888	2	2	3	888	888	888	888	888	888	888	888	888	888	888	888	888	888	888	888	888	888	888	888	888	888	888	888	888	888	888	888
1	42	1	1	888	888	888	2		6	6	3	5	3	3		2	888	888	2	1	3	888	888	888	888	888	888	888	888	888	888	888	888	888	888	888	888	888	888	888	888	888	888	888	888	888	888	888	888
1	40	1	2	ecuador	12	3	3		5	6	3	1	3	8		2	888	888	2	1	3	888	888	888	888	888	888	888	888	888	888	888	888	888	888	888	888	888	888	888	888	888	888	888	888	888	888	888	888
1	34	1	1	888	888	888	4		6	6	3	10	1	4		2	888	888	1	1	3	888	888	888	888	888	888	888	888	888	888	888	888	888	888	888	888	888	888	888	888	888	888	888	888	888	888	888	888
1	24	1	1	888	888	888	4		6	6	3	1	3	4		2	888	888	1	2	3	888	888	888	888	888	888	888	888	888	888	888	888	888	888	888	888	888	888	888	888	888	888	888	888	888	888	888	888
1	31	1	1	888	888	888	4		6	6	3	2	3	4		2	888	888	3	1	3	888	888	888	888	888	888	888	888	888	888	888	888	888	888	888	888	888	888	888	888	888	888	888	888	888	888	888	888
1	36	1	1	888	888	888	4		5	6	3	1	3	4		2	888	888	3	1	3	888	888	888	888	888	888	888	888	888	888	888	888	888	888	888	888	888	888	888	888	888	888	888	888	888	888	888	888
1	32	1	1	888	888	888	1		6	6	3	6	2	1		2	888	888	1	1	3	888	888	888	888	888	888	888	888	888	888	888	888	888	888	888	888	888	888	888	888	888	888	888	888	888	888	888	888
1	50	1	2	Per&#250;	9	3	4		6	6	3	2	3	1		2	888	888	2	2	2	888	888	888	888	888	888	888	888	888	888	888	888	888	888	888	888	888	888	888	888	888	888	888	888	888	888	888	888
1	35	1	1	888	888	888	2		5	6	3	2	3	8		2	888	888	2	1	3	888	888	888	888	888	888	888	888	888	888	888	888	888	888	888	888	888	888	888	888	888	888	888	888	888	888	888	888
1	37	1	1	888	888	888	4		6	6	3	6	2	4		2	888	888	1	3	3	888	888	888	888	888	888	888	888	888	888	888	888	888	888	888	888	888	888	888	888	888	888	888	888	888	888	888	888
1	35	1	1	888	888	888	4		4	6	3	5	3	3		2	888	888	3	1	3	888	888	888	888	888	888	888	888	888	888	888	888	888	888	888	888	888	888	888	888	888	888	888	888	888	888	888	888
1	34	1	2	Inglaterra	13	3	3		5	6	3	2	3	1		2	888	888	2	1	3	888	888	888	888	888	888	888	888	888	888	888	888	888	888	888	888	888	888	888	888	888	888	888	888	888	888	888	888
1	23	1	1	888	888	888	4		6	6	3	3	3	4		2	888	888	3	2	3	888	888	888	888	888	888	888	888	888	888	888	888	888	888	888	888	888	888	888	888	888	888	888	888	888	888	888	888
1	32	1	2	peru	5	3	4		6	6	3	3	3	4		2	888	888	3	1	3	888	888	888	888	888	888	888	888	888	888	888	888	888	888	888	888	888	888	888	888	888	888	888	888	888	888	888	888
1	42	1	1	888	888	888	4		5	6	3	5	2	4		2	888	888	4	2	3	888	888	888	888	888	888	888	888	888	888	888	888	888	888	888	888	888	888	888	888	888	888	888	888	888	888	888	888
1	43	1	1	888	888	888	4		6	6	3	4	3	3		2	888	888	4	1	3	888	888	888	888	888	888	888	888	888	888	888	888	888	888	888	888	888	888	888	888	888	888	888	888	888	888	888	888
1	33	1	1	888	888	888	4		6	6	3	1	3	4		2	888	888	2	1	3	888	888	888	888	888	888	888	888	888	888	888	888	888	888	888	888	888	888	888	888	888	888	888	888	888	888	888	888
1	50	1	1	888	888	888	1		6	6	3	6	3	8		2	888	888	3	1	3	888	888	888	888	888	888	888	888	888	888	888	888	888	888	888	888	888	888	888	888	888	888	888	888	888	888	888	888
1	37	1	2	Cuba	5	3	3		6	6	3	3	3	8		2	888	888	2	2	3	888	888	888	888	888	888	888	888	888	888	888	888	888	888	888	888	888	888	888	888	888	888	888	888	888	888	888	888
1	41	1	1	888	888	888	3		6	6	3	1	3	4		2	888	888	3	1	3	888	888	888	888	888	888	888	888	888	888	888	888	888	888	888	888	888	888	888	888	888	888	888	888	888	888	888	888
1	42	1	1	888	888	888	2		6	6	3	2	3	4		2	888	888	4	2	2	888	888	888	888	888	888	888	888	888	888	888	888	888	888	888	888	888	888	888	888	888	888	888	888	888	888	888	888
1	38	1	1	888	888	888	4		5	6	3	2	2	5		2	888	888	4	1	3	888	888	888	888	888	888	888	888	888	888	888	888	888	888	888	888	888	888	888	888	888	888	888	888	888	888	888	888
1	33	1	2	ITALIA	3	3	3		6	6	3	1	3	4		2	888	888	2	1	2	888	888	888	888	888	888	888	888	888	888	888	888	888	888	888	888	888	888	888	888	888	888	888	888	888	888	888	888
1	38	1	1	888	888	888	3		6	6	3	1	3	4		2	888	888	1	1	3	888	888	888	888	888	888	888	888	888	888	888	888	888	888	888	888	888	888	888	888	888	888	888	888	888	888	888	888
1	24	1	1	888	888	888	4		6	6	3	6	2	8		2	888	888	1	1	3	888	888	888	888	888	888	888	888	888	888	888	888	888	888	888	888	888	888	888	888	888	888	888	888	888	888	888	888
1	24	1	2	cuba	2	3	3		6	6	3	1	3	5		2	888	888	2	1	2	888	888	888	888	888	888	888	888	888	888	888	888	888	888	888	888	888	888	888	888	888	888	888	888	888	888	888	888
1	41	1	1	888	888	888	2		4	6	3	10	3	5		2	888	888	1	1	3	888	888	888	888	888	888	888	888	888	888	888	888	888	888	888	888	888	888	888	888	888	888	888	888	888	888	888	888
1	39	1	1	888	888	888	2		5	6	3	3	3	4		2	888	888	2	1	3	888	888	888	888	888	888	888	888	888	888	888	888	888	888	888	888	888	888	888	888	888	888	888	888	888	888	888	888
1	49	1	1	888	888	888	3		5	6	3	10	3	8		2	888	888	1	2	3	888	888	888	888	888	888	888	888	888	888	888	888	888	888	888	888	888	888	888	888	888	888	888	888	888	888	888	888
1	33	1	2	venezuela	6	3	3		4	6	3	7	3	9		2	888	888	2	1	3	888	888	888	888	888	888	888	888	888	888	888	888	888	888	888	888	888	888	888	888	888	888	888	888	888	888	888	888
1	29	1	1	888	888	888	2		5	6	3	10	2	4		2	888	888	2	1	3	888	888	888	888	888	888	888	888	888	888	888	888	888	888	888	888	888	888	888	888	888	888	888	888	888	888	888	888
1	43	1	1	888	888	888	2		4	6	3	2	3	6		2	888	888	1	1	3	888	888	888	888	888	888	888	888	888	888	888	888	888	888	888	888	888	888	888	888	888	888	888	888	888	888	888	888
1	26	1	1	888	888	888	0	Master	5	6	3	2	3	8		2	888	888	1	1	3	888	888	888	888	888	888	888	888	888	888	888	888	888	888	888	888	888	888	888	888	888	888	888	888	888	888	888	888
1	23	1	1	888	888	888	3		6	6	3	2	3	4		2	888	888	1	1	3	888	888	888	888	888	888	888	888	888	888	888	888	888	888	888	888	888	888	888	888	888	888	888	888	888	888	888	888
1	31	1	1	888	888	888	4		6	6	3	6	2	8		2	888	888	1	1	3	888	888	888	888	888	888	888	888	888	888	888	888	888	888	888	888	888	888	888	888	888	888	888	888	888	888	888	888
1	43	1	1	888	888	888	4		6	6	3	6	2	4		2	888	888	1	1	3	888	888	888	888	888	888	888	888	888	888	888	888	888	888	888	888	888	888	888	888	888	888	888	888	888	888	888	888
1	23	1	1	888	888	888	4		5	6	3	1	3	4		2	888	888	4	1	3	888	888	888	888	888	888	888	888	888	888	888	888	888	888	888	888	888	888	888	888	888	888	888	888	888	888	888	888
1	52	1	1	888	888	888	3		6	6	3	10	3	5		2	888	888	3	1	3	888	888	888	888	888	888	888	888	888	888	888	888	888	888	888	888	888	888	888	888	888	888	888	888	888	888	888	888
1	43	1	1	888	888	888	4		4	6	3	1	3	10		2	888	888	2	3	3	888	888	888	888	888	888	888	888	888	888	888	888	888	888	888	888	888	888	888	888	888	888	888	888	888	888	888	888
1	25	1	1	888	888	888	3		6	6	3	1	3	3		2	888	888	2	1	3	888	888	888	888	888	888	888	888	888	888	888	888	888	888	888	888	888	888	888	888	888	888	888	888	888	888	888	888
1	21	1	1	888	888	888	2		6	6	3	5	2	2		2	888	888	2	1	3	888	888	888	888	888	888	888	888	888	888	888	888	888	888	888	888	888	888	888	888	888	888	888	888	888	888	888	888
1	28	1	1	888	888	888	4		6	6	3	2	2	6		2	888	888	3	1	3	888	888	888	888	888	888	888	888	888	888	888	888	888	888	888	888	888	888	888	888	888	888	888	888	888	888	888	888
1	40	1	2	colombia	8	3	0	ingreso a la universidad	5	6	3	6	3	1		2	888	888	3	1	3	888	888	888	888	888	888	888	888	888	888	888	888	888	888	888	888	888	888	888	888	888	888	888	888	888	888	888	888
1	38	1	1	888	888	888	4		5	6	3	7	3	4		2	888	888	2	1	3	888	888	888	888	888	888	888	888	888	888	888	888	888	888	888	888	888	888	888	888	888	888	888	888	888	888	888	888
1	27	1	1	888	888	888	4		6	6	3	9	2	4		2	888	888	1	1	3	888	888	888	888	888	888	888	888	888	888	888	888	888	888	888	888	888	888	888	888	888	888	888	888	888	888	888	888
1	29	1	1	888	888	888	3		6	6	3	4	3	4		2	888	888	3	3	1	#NULL!	1	#NULL!	#NULL!	1	#NULL!	#NULL!		2	888	888	888	888	888	888	2	3	888	888	888	888	888	888	888	888	888	888	888
1	50	1	1	888	888	888	4		6	6	3	6	2	4		2	888	888	3	1	3	888	888	888	888	888	888	888	888	888	888	888	888	888	888	888	888	888	888	888	888	888	888	888	888	888	888	888	888
1	32	1	1	888	888	888	4		5	6	3	1	3	4		2	888	888	1	1	2	888	888	888	888	888	888	888	888	888	888	888	888	888	888	888	888	888	888	888	888	888	888	888	888	888	888	888	888
1	42	1	1	888	888	888	3		5	6	3	5	3	8		2	888	888	2	1	3	888	888	888	888	888	888	888	888	888	888	888	888	888	888	888	888	888	888	888	888	888	888	888	888	888	888	888	888
1	31	1	1	888	888	888	3		6	6	3	1	3	8		2	888	888	3	1	1	#NULL!	#NULL!	1	#NULL!	#NULL!	#NULL!	#NULL!		2	888	888	888	888	888	888	2	3	888	888	888	888	888	888	888	888	888	888	888
1	41	1	1	888	888	888	3		5	6	3	8	3	8		2	888	888	1	1	3	888	888	888	888	888	888	888	888	888	888	888	888	888	888	888	888	888	888	888	888	888	888	888	888	888	888	888	888
1	28	1	1	888	888	888	4		6	6	3	10	2	4		2	888	888	1	1	3	888	888	888	888	888	888	888	888	888	888	888	888	888	888	888	888	888	888	888	888	888	888	888	888	888	888	888	888
1	25	1	1	888	888	888	4		5	6	3	8	2	1		2	888	888	1	1	3	888	888	888	888	888	888	888	888	888	888	888	888	888	888	888	888	888	888	888	888	888	888	888	888	888	888	888	888
1	34	1	1	888	888	888	0	Master en intervenci&#243;n psicopedag&#243;gica c	6	6	3	3	3	6		2	888	888	4	1	3	888	888	888	888	888	888	888	888	888	888	888	888	888	888	888	888	888	888	888	888	888	888	888	888	888	888	888	888
1	30	1	1	888	888	888	3		6	6	3	14	2	8		2	888	888	1	1	3	888	888	888	888	888	888	888	888	888	888	888	888	888	888	888	888	888	888	888	888	888	888	888	888	888	888	888	888
1	49	1	1	888	888	888	4		6	6	3	7	3	10		2	888	888	3	1	3	888	888	888	888	888	888	888	888	888	888	888	888	888	888	888	888	888	888	888	888	888	888	888	888	888	888	888	888
1	28	1	1	888	888	888	4		6	6	3	3	3	10		2	888	888	2	1	3	888	888	888	888	888	888	888	888	888	888	888	888	888	888	888	888	888	888	888	888	888	888	888	888	888	888	888	888
1	33	1	1	888	888	888	2		6	6	3	3	3	4		2	888	888	2	1	3	888	888	888	888	888	888	888	888	888	888	888	888	888	888	888	888	888	888	888	888	888	888	888	888	888	888	888	888
1	33	1	1	888	888	888	4		5	6	3	8	2	5		2	888	888	1	1	3	888	888	888	888	888	888	888	888	888	888	888	888	888	888	888	888	888	888	888	888	888	888	888	888	888	888	888	888
1	22	1	1	888	888	888	4		6	6	3	1	3	4		2	888	888	2	1	3	888	888	888	888	888	888	888	888	888	888	888	888	888	888	888	888	888	888	888	888	888	888	888	888	888	888	888	888
1	30	1	1	888	888	888	3		6	6	3	4	2	4		2	888	888	1	1	3	888	888	888	888	888	888	888	888	888	888	888	888	888	888	888	888	888	888	888	888	888	888	888	888	888	888	888	888
1	46	1	1	888	888	888	4		5	6	3	1	2	3		2	888	888	1	1	3	888	888	888	888	888	888	888	888	888	888	888	888	888	888	888	888	888	888	888	888	888	888	888	888	888	888	888	888
1	25	1	1	888	888	888	2		6	6	3	1	3	4		2	888	888	2	1	3	888	888	888	888	888	888	888	888	888	888	888	888	888	888	888	888	888	888	888	888	888	888	888	888	888	888	888	888
1	40	1	1	888	888	888	3		6	6	3	3	3	4		2	888	888	2	1	3	888	888	888	888	888	888	888	888	888	888	888	888	888	888	888	888	888	888	888	888	888	888	888	888	888	888	888	888
1	46	1	1	888	888	888	4		6	6	3	2	3	10		2	888	888	2	2	3	888	888	888	888	888	888	888	888	888	888	888	888	888	888	888	888	888	888	888	888	888	888	888	888	888	888	888	888
1	25	1	1	888	888	888	3		4	6	3	1	3	8		2	888	888	1	1	3	888	888	888	888	888	888	888	888	888	888	888	888	888	888	888	888	888	888	888	888	888	888	888	888	888	888	888	888
1	24	1	1	888	888	888	3		6	6	3	1	3	1		2	888	888	4	1	3	888	888	888	888	888	888	888	888	888	888	888	888	888	888	888	888	888	888	888	888	888	888	888	888	888	888	888	888
1	37	1	1	888	888	888	4		6	6	3	3	3	4		2	888	888	2	1	3	888	888	888	888	888	888	888	888	888	888	888	888	888	888	888	888	888	888	888	888	888	888	888	888	888	888	888	888
1	42	1	1	888	888	888	2		4	6	3	6	2	4		2	888	888	2	1	3	888	888	888	888	888	888	888	888	888	888	888	888	888	888	888	888	888	888	888	888	888	888	888	888	888	888	888	888
1	44	1	1	888	888	888	4		5	6	3	2	3	9		2	888	888	4	1	3	888	888	888	888	888	888	888	888	888	888	888	888	888	888	888	888	888	888	888	888	888	888	888	888	888	888	888	888
1	38	1	1	888	888	888	4		3	6	3	5	3	5		2	888	888	3	1	3	888	888	888	888	888	888	888	888	888	888	888	888	888	888	888	888	888	888	888	888	888	888	888	888	888	888	888	888
1	30	1	1	888	888	888	4		3	6	3	2	3	6		2	888	888	3	1	3	888	888	888	888	888	888	888	888	888	888	888	888	888	888	888	888	888	888	888	888	888	888	888	888	888	888	888	888
1	27	1	2	marruecos	7	3	4		5	6	3	4	3	5		2	888	888	3	1	3	888	888	888	888	888	888	888	888	888	888	888	888	888	888	888	888	888	888	888	888	888	888	888	888	888	888	888	888
1	24	1	1	888	888	888	4		6	6	3	16	2	4		2	888	888	1	1	3	888	888	888	888	888	888	888	888	888	888	888	888	888	888	888	888	888	888	888	888	888	888	888	888	888	888	888	888
1	42	1	1	888	888	888	4		6	6	3	20	1	4		2	888	888	4	2	3	888	888	888	888	888	888	888	888	888	888	888	888	888	888	888	888	888	888	888	888	888	888	888	888	888	888	888	888
1	20	1	2	colombia	5	2	3		6	6	3	3	3	3		2	888	888	1	1	3	888	888	888	888	888	888	888	888	888	888	888	888	888	888	888	888	888	888	888	888	888	888	888	888	888	888	888	888
1	19	1	1	888	888	888	0	2 bachiller en proceso	6	6	3	18	2	6		2	888	888	1	#NULL!	3	888	888	888	888	888	888	888	888	888	888	888	888	888	888	888	888	888	888	888	888	888	888	888	888	888	888	888	888
1	29	1	1	888	888	888	4		5	6	3	5	3	4		2	888	888	2	1	3	888	888	888	888	888	888	888	888	888	888	888	888	888	888	888	888	888	888	888	888	888	888	888	888	888	888	888	888
1	37	1	1	888	888	888	4		5	6	3	10	2	4		2	888	888	1	1	3	888	888	888	888	888	888	888	888	888	888	888	888	888	888	888	888	888	888	888	888	888	888	888	888	888	888	888	888
1	34	1	1	888	888	888	4		6	6	3	15	2	4		2	888	888	2	1	3	888	888	888	888	888	888	888	888	888	888	888	888	888	888	888	888	888	888	888	888	888	888	888	888	888	888	888	888
1	48	1	2	italia	4	3	2		6	6	3	1	3	4		2	888	888	2	1	3	888	888	888	888	888	888	888	888	888	888	888	888	888	888	888	888	888	888	888	888	888	888	888	888	888	888	888	888
1	25	1	2	Colombia	6	2	3		5	6	3	6	2	1		2	888	888	1	1	3	888	888	888	888	888	888	888	888	888	888	888	888	888	888	888	888	888	888	888	888	888	888	888	888	888	888	888	888
1	30	1	1	888	888	888	4		6	6	3	2	3	3		2	888	888	2	1	3	888	888	888	888	888	888	888	888	888	888	888	888	888	888	888	888	888	888	888	888	888	888	888	888	888	888	888	888
1	25	1	2	colombia	9	2	3		6	6	3	2	3	4		2	888	888	1	3	3	888	888	888	888	888	888	888	888	888	888	888	888	888	888	888	888	888	888	888	888	888	888	888	888	888	888	888	888
1	22	1	1	888	888	888	0	he terminado bachillerato, aunque ahora estoy en l	5	6	3	5	2	4		2	888	888	2	1	3	888	888	888	888	888	888	888	888	888	888	888	888	888	888	888	888	888	888	888	888	888	888	888	888	888	888	888	888
1	31	1	1	888	888	888	4		5	6	3	4	3	5		2	888	888	2	1	3	888	888	888	888	888	888	888	888	888	888	888	888	888	888	888	888	888	888	888	888	888	888	888	888	888	888	888	888
#NULL!	29	1	2	Uruguay	11	3	4		5	6	3	39	2	5		2	888	888	2	1	2	888	888	888	888	888	888	888	888	888	888	888	888	888	888	888	888	888	888	888	888	888	888	888	888	888	888	888	888
1	36	1	1	888	888	888	4		6	6	3	2	3	4		2	888	888	4	1	3	888	888	888	888	888	888	888	888	888	888	888	888	888	888	888	888	888	888	888	888	888	888	888	888	888	888	888	888
1	49	1	1	888	888	888	2		4	6	3	24	2	1		2	888	888	3	3	3	888	888	888	888	888	888	888	888	888	888	888	888	888	888	888	888	888	888	888	888	888	888	888	888	888	888	888	888
1	24	1	1	888	888	888	4		6	6	3	2	2	4		2	888	888	4	1	3	888	888	888	888	888	888	888	888	888	888	888	888	888	888	888	888	888	888	888	888	888	888	888	888	888	888	888	888
1	36	1	1	888	888	888	4		5	6	3	1	3	4		2	888	888	2	1	3	888	888	888	888	888	888	888	888	888	888	888	888	888	888	888	888	888	888	888	888	888	888	888	888	888	888	888	888
1	42	1	1	888	888	888	4		5	6	3	2	3	4		2	888	888	4	1	3	888	888	888	888	888	888	888	888	888	888	888	888	888	888	888	888	888	888	888	888	888	888	888	888	888	888	888	888
1	25	1	1	888	888	888	4		6	6	3	1	3	4		2	888	888	2	1	3	888	888	888	888	888	888	888	888	888	888	888	888	888	888	888	888	888	888	888	888	888	888	888	888	888	888	888	888
1	42	1	1	888	888	888	4		5	6	3	2	2	4		2	888	888	2	1	3	888	888	888	888	888	888	888	888	888	888	888	888	888	888	888	888	888	888	888	888	888	888	888	888	888	888	888	888
1	33	1	1	888	888	888	3		6	6	3	10	2	4		2	888	888	2	1	3	888	888	888	888	888	888	888	888	888	888	888	888	888	888	888	888	888	888	888	888	888	888	888	888	888	888	888	888
1	27	1	1	888	888	888	4		6	6	3	1	3	5		2	888	888	2	1	3	888	888	888	888	888	888	888	888	888	888	888	888	888	888	888	888	888	888	888	888	888	888	888	888	888	888	888	888
1	24	1	1	888	888	888	3		6	6	3	9	2	8		2	888	888	3	1	3	888	888	888	888	888	888	888	888	888	888	888	888	888	888	888	888	888	888	888	888	888	888	888	888	888	888	888	888
1	36	1	1	888	888	888	4		6	6	3	6	2	6		2	888	888	2	1	3	888	888	888	888	888	888	888	888	888	888	888	888	888	888	888	888	888	888	888	888	888	888	888	888	888	888	888	888
1	55	1	1	888	888	888	4		3	6	3	10	3	4		2	888	888	2	1	2	888	888	888	888	888	888	888	888	888	888	888	888	888	888	888	888	888	888	888	888	888	888	888	888	888	888	888	888
1	40	1	2	Holanda	15	3	4		3	6	3	1	3	3		2	888	888	1	1	2	888	888	888	888	888	888	888	888	888	888	888	888	888	888	888	888	888	888	888	888	888	888	888	888	888	888	888	888
1	21	1	1	888	888	888	3		6	6	3	1	3	10		2	888	888	1	1	3	888	888	888	888	888	888	888	888	888	888	888	888	888	888	888	888	888	888	888	888	888	888	888	888	888	888	888	888
1	36	1	2	colombia	13	3	3		3	6	3	20	1	4		2	888	888	1	1	3	888	888	888	888	888	888	888	888	888	888	888	888	888	888	888	888	888	888	888	888	888	888	888	888	888	888	888	888
1	22	1	1	888	888	888	4		6	6	3	1	3	4		2	888	888	1	1	3	888	888	888	888	888	888	888	888	888	888	888	888	888	888	888	888	888	888	888	888	888	888	888	888	888	888	888	888
1	31	1	1	888	888	888	4		5	6	3	10	3	10		2	888	888	1	1	3	888	888	888	888	888	888	888	888	888	888	888	888	888	888	888	888	888	888	888	888	888	888	888	888	888	888	888	888
1	23	1	1	888	888	888	4		5	6	3	2	3	8		2	888	888	1	2	3	888	888	888	888	888	888	888	888	888	888	888	888	888	888	888	888	888	888	888	888	888	888	888	888	888	888	888	888
1	31	1	1	888	888	888	4		6	6	3	4	3	2		2	888	888	4	1	3	888	888	888	888	888	888	888	888	888	888	888	888	888	888	888	888	888	888	888	888	888	888	888	888	888	888	888	888
1	28	1	1	888	888	888	4		6	6	3	2	3	4		2	888	888	3	1	3	888	888	888	888	888	888	888	888	888	888	888	888	888	888	888	888	888	888	888	888	888	888	888	888	888	888	888	888
1	22	1	1	888	888	888	3		5	6	3	3	3	1		2	888	888	3	3	2	888	888	888	888	888	888	888	888	888	888	888	888	888	888	888	888	888	888	888	888	888	888	888	888	888	888	888	888
1	21	1	1	888	888	888	4		6	6	3	3	2	4		2	888	888	3	1	3	888	888	888	888	888	888	888	888	888	888	888	888	888	888	888	888	888	888	888	888	888	888	888	888	888	888	888	888
1	37	1	1	888	888	888	4		6	6	3	1	3	6		2	888	888	2	1	3	888	888	888	888	888	888	888	888	888	888	888	888	888	888	888	888	888	888	888	888	888	888	888	888	888	888	888	888
1	31	1	1	888	888	888	4		6	6	3	2	2	4		2	888	888	1	1	3	888	888	888	888	888	888	888	888	888	888	888	888	888	888	888	888	888	888	888	888	888	888	888	888	888	888	888	888
1	35	1	1	888	888	888	4		6	6	3	6	3	4		2	888	888	3	2	3	888	888	888	888	888	888	888	888	888	888	888	888	888	888	888	888	888	888	888	888	888	888	888	888	888	888	888	888
1	30	1	1	888	888	888	4		5	6	3	2	3	6		2	888	888	1	1	3	888	888	888	888	888	888	888	888	888	888	888	888	888	888	888	888	888	888	888	888	888	888	888	888	888	888	888	888
1	29	1	1	888	888	888	3		6	6	3	2	3	5		2	888	888	3	1	2	888	888	888	888	888	888	888	888	888	888	888	888	888	888	888	888	888	888	888	888	888	888	888	888	888	888	888	888
1	29	1	1	888	888	888	4		5	6	3	1	3	3		2	888	888	2	1	3	888	888	888	888	888	888	888	888	888	888	888	888	888	888	888	888	888	888	888	888	888	888	888	888	888	888	888	888
1	35	1	1	888	888	888	3		6	6	3	9	2	3		2	888	888	2	1	3	888	888	888	888	888	888	888	888	888	888	888	888	888	888	888	888	888	888	888	888	888	888	888	888	888	888	888	888
1	23	1	1	888	888	888	3		6	6	3	2	3	10		2	888	888	1	2	3	888	888	888	888	888	888	888	888	888	888	888	888	888	888	888	888	888	888	888	888	888	888	888	888	888	888	888	888
1	36	1	1	888	888	888	3		5	6	3	3	3	4		2	888	888	1	2	3	888	888	888	888	888	888	888	888	888	888	888	888	888	888	888	888	888	888	888	888	888	888	888	888	888	888	888	888
1	28	1	1	888	888	888	4		6	6	3	6	2	4		2	888	888	3	1	2	888	888	888	888	888	888	888	888	888	888	888	888	888	888	888	888	888	888	888	888	888	888	888	888	888	888	888	888
1	48	1	1	888	888	888	2		4	6	3	1	2	3		2	888	888	1	1	3	888	888	888	888	888	888	888	888	888	888	888	888	888	888	888	888	888	888	888	888	888	888	888	888	888	888	888	888
1	39	1	1	888	888	888	2		6	6	3	25	1	8		2	888	888	3	1	3	888	888	888	888	888	888	888	888	888	888	888	888	888	888	888	888	888	888	888	888	888	888	888	888	888	888	888	888
1	24	1	1	888	888	888	4		5	6	3	3	2	4		2	888	888	3	3	3	888	888	888	888	888	888	888	888	888	888	888	888	888	888	888	888	888	888	888	888	888	888	888	888	888	888	888	888
1	48	1	1	888	888	888	4		6	6	3	1	3	2		2	888	888	2	1	3	888	888	888	888	888	888	888	888	888	888	888	888	888	888	888	888	888	888	888	888	888	888	888	888	888	888	888	888
1	28	1	1	888	888	888	3		6	6	3	1	3	4		2	888	888	3	1	2	888	888	888	888	888	888	888	888	888	888	888	888	888	888	888	888	888	888	888	888	888	888	888	888	888	888	888	888
1	36	1	1	888	888	888	3		5	6	3	8	2	4		2	888	888	3	2	3	888	888	888	888	888	888	888	888	888	888	888	888	888	888	888	888	888	888	888	888	888	888	888	888	888	888	888	888
1	25	1	1	888	888	888	4		5	6	3	4	2	1		2	888	888	2	1	3	888	888	888	888	888	888	888	888	888	888	888	888	888	888	888	888	888	888	888	888	888	888	888	888	888	888	888	888
1	26	1	1	888	888	888	4		6	6	3	2	3	10		2	888	888	1	3	1	#NULL!	#NULL!	#NULL!	1	#NULL!	#NULL!	#NULL!		1	1	888	888	888	888	888	2	3	888	888	888	888	888	888	888	888	888	888	888
1	40	1	1	888	888	888	3		6	6	3	7	3	4		2	888	888	4	1	3	888	888	888	888	888	888	888	888	888	888	888	888	888	888	888	888	888	888	888	888	888	888	888	888	888	888	888	888
1	27	1	1	888	888	888	4		4	6	3	2	3	5		2	888	888	3	1	1	#NULL!	#NULL!	#NULL!	#NULL!	#NULL!	#NULL!	#NULL!		#NULL!	#NULL!	#NULL!	#NULL!	#NULL!	#NULL!	#NULL!	#NULL!	#NULL!		#NULL!	#NULL!		#NULL!	#NULL!	#NULL!	#NULL!	#NULL!	#NULL!	#NULL!
1	43	1	1	888	888	888	4		6	6	3	10	3	5		2	888	888	3	1	3	888	888	888	888	888	888	888	888	888	888	888	888	888	888	888	888	888	888	888	888	888	888	888	888	888	888	888	888
1	21	1	1	888	888	888	4		6	6	3	4	2	1		2	888	888	3	1	3	888	888	888	888	888	888	888	888	888	888	888	888	888	888	888	888	888	888	888	888	888	888	888	888	888	888	888	888
1	46	1	2	mexico	8	3	4		6	6	3	1	2	5		2	888	888	1	1	3	888	888	888	888	888	888	888	888	888	888	888	888	888	888	888	888	888	888	888	888	888	888	888	888	888	888	888	888
1	48	1	1	888	888	888	3		5	6	3	10	3	4		2	888	888	3	1	3	888	888	888	888	888	888	888	888	888	888	888	888	888	888	888	888	888	888	888	888	888	888	888	888	888	888	888	888
1	23	1	2	eeuu	21	3	2		6	6	3	4	2	5		2	888	888	1	1	3	888	888	888	888	888	888	888	888	888	888	888	888	888	888	888	888	888	888	888	888	888	888	888	888	888	888	888	888
1	36	1	1	888	888	888	3		6	6	3	5	3	4		2	888	888	2	1	3	888	888	888	888	888	888	888	888	888	888	888	888	888	888	888	888	888	888	888	888	888	888	888	888	888	888	888	888
1	37	1	2	polonia	16	3	4		5	6	3	6	2	1		2	888	888	4	1	3	888	888	888	888	888	888	888	888	888	888	888	888	888	888	888	888	888	888	888	888	888	888	888	888	888	888	888	888
1	26	1	1	888	888	888	3		5	6	3	6	3	4		2	888	888	3	3	1	#NULL!	#NULL!	1	#NULL!	#NULL!	#NULL!	#NULL!		2	888	888	888	888	888	888	2	3	888	888	888	888	888	888	888	888	888	888	888
1	48	1	1	888	888	888	3		4	6	3	5	3	8		2	888	888	1	1	3	888	888	888	888	888	888	888	888	888	888	888	888	888	888	888	888	888	888	888	888	888	888	888	888	888	888	888	888
1	38	1	1	888	888	888	3		6	6	3	4	3	5		2	888	888	3	1	3	888	888	888	888	888	888	888	888	888	888	888	888	888	888	888	888	888	888	888	888	888	888	888	888	888	888	888	888
1	35	1	1	888	888	888	0	Ciclo superior	6	6	3	1	2	8		2	888	888	1	1	3	888	888	888	888	888	888	888	888	888	888	888	888	888	888	888	888	888	888	888	888	888	888	888	888	888	888	888	888
1	41	1	1	888	888	888	3		6	6	3	2	3	1		2	888	888	1	1	3	888	888	888	888	888	888	888	888	888	888	888	888	888	888	888	888	888	888	888	888	888	888	888	888	888	888	888	888
1	29	1	1	888	888	888	2		6	6	3	1	3	4		2	888	888	2	2	3	888	888	888	888	888	888	888	888	888	888	888	888	888	888	888	888	888	888	888	888	888	888	888	888	888	888	888	888
1	20	1	1	888	888	888	3		3	6	3	2	3	4		2	888	888	2	2	2	888	888	888	888	888	888	888	888	888	888	888	888	888	888	888	888	888	888	888	888	888	888	888	888	888	888	888	888
1	35	1	2	Italia	3	3	4		6	6	3	2	3	8		2	888	888	1	1	3	888	888	888	888	888	888	888	888	888	888	888	888	888	888	888	888	888	888	888	888	888	888	888	888	888	888	888	888
1	28	1	1	888	888	888	3		6	6	3	3	2	4		2	888	888	2	2	3	888	888	888	888	888	888	888	888	888	888	888	888	888	888	888	888	888	888	888	888	888	888	888	888	888	888	888	888
1	35	1	1	888	888	888	4		5	6	3	2	3	8		2	888	888	3	2	3	888	888	888	888	888	888	888	888	888	888	888	888	888	888	888	888	888	888	888	888	888	888	888	888	888	888	888	888
1	23	1	1	888	888	888	2		6	6	3	6	2	4		2	888	888	2	1	3	888	888	888	888	888	888	888	888	888	888	888	888	888	888	888	888	888	888	888	888	888	888	888	888	888	888	888	888
1	33	1	1	888	888	888	4		6	6	3	3	2	4		2	888	888	1	1	3	888	888	888	888	888	888	888	888	888	888	888	888	888	888	888	888	888	888	888	888	888	888	888	888	888	888	888	888
1	23	1	1	888	888	888	3		6	6	3	1	3	4		2	888	888	3	1	3	888	888	888	888	888	888	888	888	888	888	888	888	888	888	888	888	888	888	888	888	888	888	888	888	888	888	888	888
1	29	1	1	888	888	888	3		5	6	3	1	3	4		2	888	888	3	1	3	888	888	888	888	888	888	888	888	888	888	888	888	888	888	888	888	888	888	888	888	888	888	888	888	888	888	888	888
1	36	1	1	888	888	888	0	fp auxiliar de clinica	6	6	3	4	3	4		2	888	888	3	1	3	888	888	888	888	888	888	888	888	888	888	888	888	888	888	888	888	888	888	888	888	888	888	888	888	888	888	888	888
1	30	1	1	888	888	888	3		6	6	3	11	2	4		2	888	888	1	1	3	888	888	888	888	888	888	888	888	888	888	888	888	888	888	888	888	888	888	888	888	888	888	888	888	888	888	888	888
1	45	1	1	888	888	888	3		5	6	3	2	3	4		2	888	888	1	2	2	888	888	888	888	888	888	888	888	888	888	888	888	888	888	888	888	888	888	888	888	888	888	888	888	888	888	888	888
1	30	1	1	888	888	888	4		6	6	3	2	3	6		2	888	888	3	1	3	888	888	888	888	888	888	888	888	888	888	888	888	888	888	888	888	888	888	888	888	888	888	888	888	888	888	888	888
1	45	1	1	888	888	888	3		5	6	3	2	3	1		2	888	888	2	1	3	888	888	888	888	888	888	888	888	888	888	888	888	888	888	888	888	888	888	888	888	888	888	888	888	888	888	888	888
1	32	1	1	888	888	888	4		5	6	3	2	3	4		2	888	888	1	1	3	888	888	888	888	888	888	888	888	888	888	888	888	888	888	888	888	888	888	888	888	888	888	888	888	888	888	888	888
1	23	1	1	888	888	888	4		6	6	3	3	2	5		2	888	888	2	1	3	888	888	888	888	888	888	888	888	888	888	888	888	888	888	888	888	888	888	888	888	888	888	888	888	888	888	888	888
1	46	1	1	888	888	888	4		5	6	3	2	3	3		2	888	888	2	1	2	888	888	888	888	888	888	888	888	888	888	888	888	888	888	888	888	888	888	888	888	888	888	888	888	888	888	888	888
1	29	1	1	888	888	888	4		6	6	3	2	3	4		2	888	888	2	2	3	888	888	888	888	888	888	888	888	888	888	888	888	888	888	888	888	888	888	888	888	888	888	888	888	888	888	888	888
1	52	1	2	suecia	30	3	4		5	6	3	1	3	8		2	888	888	1	1	3	888	888	888	888	888	888	888	888	888	888	888	888	888	888	888	888	888	888	888	888	888	888	888	888	888	888	888	888
1	41	1	1	888	888	888	4		6	6	3	3	3	4		2	888	888	1	3	3	888	888	888	888	888	888	888	888	888	888	888	888	888	888	888	888	888	888	888	888	888	888	888	888	888	888	888	888
1	25	1	1	888	888	888	4		6	6	3	1	1	4		2	888	888	1	1	3	888	888	888	888	888	888	888	888	888	888	888	888	888	888	888	888	888	888	888	888	888	888	888	888	888	888	888	888
1	32	1	2	cuba	12	3	4		6	6	3	1	3	4		2	888	888	1	2	3	888	888	888	888	888	888	888	888	888	888	888	888	888	888	888	888	888	888	888	888	888	888	888	888	888	888	888	888
1	38	1	1	888	888	888	2		6	6	3	2	3	4		2	888	888	2	1	3	888	888	888	888	888	888	888	888	888	888	888	888	888	888	888	888	888	888	888	888	888	888	888	888	888	888	888	888
1	28	1	1	888	888	888	4		6	6	3	4	3	8		2	888	888	3	1	3	888	888	888	888	888	888	888	888	888	888	888	888	888	888	888	888	888	888	888	888	888	888	888	888	888	888	888	888
1	32	1	1	888	888	888	4		6	6	3	1	3	8		2	888	888	3	1	3	888	888	888	888	888	888	888	888	888	888	888	888	888	888	888	888	888	888	888	888	888	888	888	888	888	888	888	888
1	32	1	2	brazil	10	3	3		6	6	3	3	3	5		2	888	888	2	1	3	888	888	888	888	888	888	888	888	888	888	888	888	888	888	888	888	888	888	888	888	888	888	888	888	888	888	888	888
1	25	1	1	888	888	888	3		6	6	3	1	3	4		2	888	888	1	1	3	888	888	888	888	888	888	888	888	888	888	888	888	888	888	888	888	888	888	888	888	888	888	888	888	888	888	888	888
1	28	1	2	argentina	2	3	4		5	6	3	2	3	5		2	888	888	1	2	3	888	888	888	888	888	888	888	888	888	888	888	888	888	888	888	888	888	888	888	888	888	888	888	888	888	888	888	888
1	23	1	1	888	888	888	3		6	6	3	1	2	5		2	888	888	2	1	3	888	888	888	888	888	888	888	888	888	888	888	888	888	888	888	888	888	888	888	888	888	888	888	888	888	888	888	888
1	28	1	1	888	888	888	3		6	6	3	25	1	9		2	888	888	2	1	3	888	888	888	888	888	888	888	888	888	888	888	888	888	888	888	888	888	888	888	888	888	888	888	888	888	888	888	888
1	36	1	2	italia	3	3	4		6	6	3	3	3	9		2	888	888	2	2	3	888	888	888	888	888	888	888	888	888	888	888	888	888	888	888	888	888	888	888	888	888	888	888	888	888	888	888	888
1	33	1	1	888	888	888	3		5	6	3	3	3	5		2	888	888	1	1	3	888	888	888	888	888	888	888	888	888	888	888	888	888	888	888	888	888	888	888	888	888	888	888	888	888	888	888	888
#NULL!	52	1	1	888	888	888	3		5	6	3	3	3	5		2	888	888	1	3	2	888	888	888	888	888	888	888	888	888	888	888	888	888	888	888	888	888	888	888	888	888	888	888	888	888	888	888	888
1	33	1	1	888	888	888	4		6	6	3	1	3	4		2	888	888	2	1	3	888	888	888	888	888	888	888	888	888	888	888	888	888	888	888	888	888	888	888	888	888	888	888	888	888	888	888	888
1	43	1	1	888	888	888	3		5	6	3	8	3	4		2	888	888	4	1	3	888	888	888	888	888	888	888	888	888	888	888	888	888	888	888	888	888	888	888	888	888	888	888	888	888	888	888	888
1	29	1	1	888	888	888	3		6	6	3	2	2	4		2	888	888	3	1	3	888	888	888	888	888	888	888	888	888	888	888	888	888	888	888	888	888	888	888	888	888	888	888	888	888	888	888	888
1	43	1	1	888	888	888	4		6	6	3	10	2	8		2	888	888	4	1	3	888	888	888	888	888	888	888	888	888	888	888	888	888	888	888	888	888	888	888	888	888	888	888	888	888	888	888	888
1	41	1	1	888	888	888	3		6	6	3	1	1	4		2	888	888	2	1	3	888	888	888	888	888	888	888	888	888	888	888	888	888	888	888	888	888	888	888	888	888	888	888	888	888	888	888	888
1	28	1	1	888	888	888	4		6	6	3	1	3	4		2	888	888	1	1	3	888	888	888	888	888	888	888	888	888	888	888	888	888	888	888	888	888	888	888	888	888	888	888	888	888	888	888	888
1	23	1	1	888	888	888	4		6	6	3	1	2	5		2	888	888	1	1	3	888	888	888	888	888	888	888	888	888	888	888	888	888	888	888	888	888	888	888	888	888	888	888	888	888	888	888	888
1	34	1	1	888	888	888	4		4	6	3	2	2	9		2	888	888	1	1	3	888	888	888	888	888	888	888	888	888	888	888	888	888	888	888	888	888	888	888	888	888	888	888	888	888	888	888	888
1	21	1	1	888	888	888	4		6	6	3	1	2	5		2	888	888	4	2	2	888	888	888	888	888	888	888	888	888	888	888	888	888	888	888	888	888	888	888	888	888	888	888	888	888	888	888	888
1	33	1	1	888	888	888	4		5	6	3	1	3	8		2	888	888	1	1	3	888	888	888	888	888	888	888	888	888	888	888	888	888	888	888	888	888	888	888	888	888	888	888	888	888	888	888	888
1	19	1	1	888	888	888	3		6	6	3	1	2	3		2	888	888	1	3	3	888	888	888	888	888	888	888	888	888	888	888	888	888	888	888	888	888	888	888	888	888	888	888	888	888	888	888	888
1	25	1	1	888	888	888	2		6	6	3	7	1	8		2	888	888	1	1	3	888	888	888	888	888	888	888	888	888	888	888	888	888	888	888	888	888	888	888	888	888	888	888	888	888	888	888	888
1	29	1	2	Francia	7	3	4		5	6	3	3	3	1		2	888	888	1	1	1	1	#NULL!	#NULL!	#NULL!	#NULL!	#NULL!	#NULL!		2	888	888	888	888	888	888	2	3	888	888	888	888	888	888	888	888	888	888	888
1	34	1	1	888	888	888	3		5	6	3	6	2	4		2	888	888	3	1	3	888	888	888	888	888	888	888	888	888	888	888	888	888	888	888	888	888	888	888	888	888	888	888	888	888	888	888	888
1	42	1	1	888	888	888	4		6	6	3	1	3	8		2	888	888	2	1	3	888	888	888	888	888	888	888	888	888	888	888	888	888	888	888	888	888	888	888	888	888	888	888	888	888	888	888	888
1	20	1	1	888	888	888	3		6	6	3	6	2	4		2	888	888	2	1	3	888	888	888	888	888	888	888	888	888	888	888	888	888	888	888	888	888	888	888	888	888	888	888	888	888	888	888	888
1	51	1	2	venezuela	1	1	4		5	6	3	6	3	1		2	888	888	3	1	3	888	888	888	888	888	888	888	888	888	888	888	888	888	888	888	888	888	888	888	888	888	888	888	888	888	888	888	888
1	38	1	1	888	888	888	3		6	6	3	15	1	4		2	888	888	2	1	2	888	888	888	888	888	888	888	888	888	888	888	888	888	888	888	888	888	888	888	888	888	888	888	888	888	888	888	888
1	26	1	1	888	888	888	3		6	6	3	3	3	1		2	888	888	2	2	3	888	888	888	888	888	888	888	888	888	888	888	888	888	888	888	888	888	888	888	888	888	888	888	888	888	888	888	888
1	33	1	1	888	888	888	3		6	6	3	2	2	4		2	888	888	1	1	3	888	888	888	888	888	888	888	888	888	888	888	888	888	888	888	888	888	888	888	888	888	888	888	888	888	888	888	888
1	31	1	2	M&#233;xico	69	2	4		6	6	3	18	2	4		2	888	888	1	2	3	888	888	888	888	888	888	888	888	888	888	888	888	888	888	888	888	888	888	888	888	888	888	888	888	888	888	888	888
1	37	1	1	888	888	888	4		3	6	3	6	2	8		2	888	888	1	1	3	888	888	888	888	888	888	888	888	888	888	888	888	888	888	888	888	888	888	888	888	888	888	888	888	888	888	888	888
1	30	1	1	888	888	888	2		6	6	3	3	3	8		2	888	888	4	1	3	888	888	888	888	888	888	888	888	888	888	888	888	888	888	888	888	888	888	888	888	888	888	888	888	888	888	888	888
1	30	1	1	888	888	888	2		6	6	3	5	2	3		2	888	888	2	1	3	888	888	888	888	888	888	888	888	888	888	888	888	888	888	888	888	888	888	888	888	888	888	888	888	888	888	888	888
1	31	1	1	888	888	888	3		5	6	3	2	3	5		2	888	888	1	1	3	888	888	888	888	888	888	888	888	888	888	888	888	888	888	888	888	888	888	888	888	888	888	888	888	888	888	888	888
1	30	1	1	888	888	888	2		6	6	3	2	3	4		2	888	888	1	1	3	888	888	888	888	888	888	888	888	888	888	888	888	888	888	888	888	888	888	888	888	888	888	888	888	888	888	888	888
1	31	1	1	888	888	888	3		5	6	3	1	2	8		2	888	888	2	2	2	888	888	888	888	888	888	888	888	888	888	888	888	888	888	888	888	888	888	888	888	888	888	888	888	888	888	888	888
1	25	1	1	888	888	888	4		6	6	3	1	2	9		2	888	888	4	1	3	888	888	888	888	888	888	888	888	888	888	888	888	888	888	888	888	888	888	888	888	888	888	888	888	888	888	888	888
1	24	1	1	888	888	888	3		5	6	3	18	2	4		2	888	888	2	1	3	888	888	888	888	888	888	888	888	888	888	888	888	888	888	888	888	888	888	888	888	888	888	888	888	888	888	888	888
1	32	1	1	888	888	888	3		5	6	3	1	3	4		2	888	888	1	1	1	#NULL!	1	#NULL!	#NULL!	1	#NULL!	#NULL!		2	888	888	888	888	888	888	2	3	888	888	888	888	888	888	888	888	888	888	888
1	27	1	1	888	888	888	4		6	6	3	2	3	2		2	888	888	1	1	3	888	888	888	888	888	888	888	888	888	888	888	888	888	888	888	888	888	888	888	888	888	888	888	888	888	888	888	888
1	33	1	1	888	888	888	4		6	6	3	2	3	9		2	888	888	2	1	3	888	888	888	888	888	888	888	888	888	888	888	888	888	888	888	888	888	888	888	888	888	888	888	888	888	888	888	888
1	27	1	1	888	888	888	4		6	6	3	1	3	2		2	888	888	2	1	3	888	888	888	888	888	888	888	888	888	888	888	888	888	888	888	888	888	888	888	888	888	888	888	888	888	888	888	888
1	24	1	1	888	888	888	3		6	6	3	3	2	4		2	888	888	4	1	3	888	888	888	888	888	888	888	888	888	888	888	888	888	888	888	888	888	888	888	888	888	888	888	888	888	888	888	888
1	44	1	1	888	888	888	2		3	6	3	1	3	4		2	888	888	4	1	3	888	888	888	888	888	888	888	888	888	888	888	888	888	888	888	888	888	888	888	888	888	888	888	888	888	888	888	888
1	32	1	1	888	888	888	4		6	6	3	2	2	4		2	888	888	2	1	3	888	888	888	888	888	888	888	888	888	888	888	888	888	888	888	888	888	888	888	888	888	888	888	888	888	888	888	888
1	23	1	1	888	888	888	4		6	6	3	1	2	4		2	888	888	4	1	3	888	888	888	888	888	888	888	888	888	888	888	888	888	888	888	888	888	888	888	888	888	888	888	888	888	888	888	888
1	23	1	1	888	888	888	4		6	6	3	2	3	4		2	888	888	1	1	2	888	888	888	888	888	888	888	888	888	888	888	888	888	888	888	888	888	888	888	888	888	888	888	888	888	888	888	888
1	46	1	1	888	888	888	3		5	6	3	8	3	4		2	888	888	2	1	3	888	888	888	888	888	888	888	888	888	888	888	888	888	888	888	888	888	888	888	888	888	888	888	888	888	888	888	888
1	28	1	1	888	888	888	2		6	6	3	3	3	2		2	888	888	4	1	3	888	888	888	888	888	888	888	888	888	888	888	888	888	888	888	888	888	888	888	888	888	888	888	888	888	888	888	888
1	40	1	1	888	888	888	4		5	6	3	2	3	1		2	888	888	1	1	2	888	888	888	888	888	888	888	888	888	888	888	888	888	888	888	888	888	888	888	888	888	888	888	888	888	888	888	888
1	27	1	1	888	888	888	4		5	6	3	1	3	5		2	888	888	1	1	3	888	888	888	888	888	888	888	888	888	888	888	888	888	888	888	888	888	888	888	888	888	888	888	888	888	888	888	888
1	27	1	1	888	888	888	4		6	6	3	1	3	7		2	888	888	2	3	3	888	888	888	888	888	888	888	888	888	888	888	888	888	888	888	888	888	888	888	888	888	888	888	888	888	888	888	888
1	29	1	1	888	888	888	4		5	6	3	9	2	4		2	888	888	3	3	3	888	888	888	888	888	888	888	888	888	888	888	888	888	888	888	888	888	888	888	888	888	888	888	888	888	888	888	888
1	35	1	1	888	888	888	4		5	6	3	3	2	4		2	888	888	2	1	3	888	888	888	888	888	888	888	888	888	888	888	888	888	888	888	888	888	888	888	888	888	888	888	888	888	888	888	888
1	41	1	1	888	888	888	4		5	6	3	2	2	4		2	888	888	2	1	3	888	888	888	888	888	888	888	888	888	888	888	888	888	888	888	888	888	888	888	888	888	888	888	888	888	888	888	888
1	24	1	1	888	888	888	2		6	6	3	1	3	2		2	888	888	1	1	3	888	888	888	888	888	888	888	888	888	888	888	888	888	888	888	888	888	888	888	888	888	888	888	888	888	888	888	888
1	33	1	1	888	888	888	0	master	6	6	3	2	3	10		2	888	888	2	1	3	888	888	888	888	888	888	888	888	888	888	888	888	888	888	888	888	888	888	888	888	888	888	888	888	888	888	888	888
1	30	1	1	888	888	888	3		6	6	3	1	3	4		2	888	888	1	1	3	888	888	888	888	888	888	888	888	888	888	888	888	888	888	888	888	888	888	888	888	888	888	888	888	888	888	888	888
1	23	1	1	888	888	888	4		6	6	3	10	2	4		2	888	888	1	3	3	888	888	888	888	888	888	888	888	888	888	888	888	888	888	888	888	888	888	888	888	888	888	888	888	888	888	888	888
1	26	1	1	888	888	888	3		6	6	3	1	3	4		2	888	888	4	1	3	888	888	888	888	888	888	888	888	888	888	888	888	888	888	888	888	888	888	888	888	888	888	888	888	888	888	888	888
1	44	1	1	888	888	888	3		5	6	3	2	3	4		2	888	888	1	1	3	888	888	888	888	888	888	888	888	888	888	888	888	888	888	888	888	888	888	888	888	888	888	888	888	888	888	888	888
1	50	1	1	888	888	888	3		5	6	3	8	2	2		2	888	888	2	1	3	888	888	888	888	888	888	888	888	888	888	888	888	888	888	888	888	888	888	888	888	888	888	888	888	888	888	888	888
1	57	1	1	888	888	888	4		5	6	3	16	2	#NULL!		2	888	888	3	2	3	888	888	888	888	888	888	888	888	888	888	888	888	888	888	888	888	888	888	888	888	888	888	888	888	888	888	888	888
1	28	1	1	888	888	888	4		6	6	3	6	2	4		2	888	888	3	1	3	888	888	888	888	888	888	888	888	888	888	888	888	888	888	888	888	888	888	888	888	888	888	888	888	888	888	888	888
1	46	1	1	888	888	888	4		3	6	3	2	3	4		2	888	888	3	1	3	888	888	888	888	888	888	888	888	888	888	888	888	888	888	888	888	888	888	888	888	888	888	888	888	888	888	888	888
1	42	1	1	888	888	888	2		6	6	3	1	2	4		2	888	888	1	1	2	888	888	888	888	888	888	888	888	888	888	888	888	888	888	888	888	888	888	888	888	888	888	888	888	888	888	888	888
1	23	1	1	888	888	888	4		6	6	3	2	2	4		2	888	888	1	1	3	888	888	888	888	888	888	888	888	888	888	888	888	888	888	888	888	888	888	888	888	888	888	888	888	888	888	888	888
1	32	1	1	888	888	888	4		6	6	3	5	3	4		2	888	888	4	1	3	888	888	888	888	888	888	888	888	888	888	888	888	888	888	888	888	888	888	888	888	888	888	888	888	888	888	888	888
1	40	1	1	888	888	888	4		6	6	3	1	3	4		2	888	888	2	2	2	888	888	888	888	888	888	888	888	888	888	888	888	888	888	888	888	888	888	888	888	888	888	888	888	888	888	888	888
1	30	1	1	888	888	888	3		6	6	3	5	2	3		2	888	888	2	1	3	888	888	888	888	888	888	888	888	888	888	888	888	888	888	888	888	888	888	888	888	888	888	888	888	888	888	888	888
1	28	1	1	888	888	888	4		6	6	3	1	3	4		2	888	888	2	2	3	888	888	888	888	888	888	888	888	888	888	888	888	888	888	888	888	888	888	888	888	888	888	888	888	888	888	888	888
1	29	1	1	888	888	888	2		6	6	3	2	2	3		2	888	888	3	1	3	888	888	888	888	888	888	888	888	888	888	888	888	888	888	888	888	888	888	888	888	888	888	888	888	888	888	888	888
1	60	1	1	888	888	888	3		4	6	3	5	2	8		2	888	888	2	1	2	888	888	888	888	888	888	888	888	888	888	888	888	888	888	888	888	888	888	888	888	888	888	888	888	888	888	888	888
1	24	1	1	888	888	888	4		6	6	3	1	3	4		2	888	888	2	1	3	888	888	888	888	888	888	888	888	888	888	888	888	888	888	888	888	888	888	888	888	888	888	888	888	888	888	888	888
1	38	1	2	chile	6	3	4		6	6	3	2	3	4		2	888	888	1	1	3	888	888	888	888	888	888	888	888	888	888	888	888	888	888	888	888	888	888	888	888	888	888	888	888	888	888	888	888
1	25	1	1	888	888	888	3		6	6	3	2	3	4		2	888	888	3	1	3	888	888	888	888	888	888	888	888	888	888	888	888	888	888	888	888	888	888	888	888	888	888	888	888	888	888	888	888
1	39	1	1	888	888	888	0	Aux. de Enfermer&#237;a	6	6	3	4	3	1		2	888	888	2	1	2	888	888	888	888	888	888	888	888	888	888	888	888	888	888	888	888	888	888	888	888	888	888	888	888	888	888	888	888
1	27	1	1	888	888	888	3		6	6	3	1	3	7		2	888	888	1	1	2	888	888	888	888	888	888	888	888	888	888	888	888	888	888	888	888	888	888	888	888	888	888	888	888	888	888	888	888
1	41	1	1	888	888	888	4		6	6	3	2	3	8		2	888	888	1	1	3	888	888	888	888	888	888	888	888	888	888	888	888	888	888	888	888	888	888	888	888	888	888	888	888	888	888	888	888
1	25	1	1	888	888	888	3		6	6	3	3	3	8		2	888	888	2	2	2	888	888	888	888	888	888	888	888	888	888	888	888	888	888	888	888	888	888	888	888	888	888	888	888	888	888	888	888
1	22	1	1	888	888	888	4		6	6	3	2	3	4		2	888	888	2	2	3	888	888	888	888	888	888	888	888	888	888	888	888	888	888	888	888	888	888	888	888	888	888	888	888	888	888	888	888
1	27	1	1	888	888	888	2		6	6	3	10	1	4		2	888	888	3	2	3	888	888	888	888	888	888	888	888	888	888	888	888	888	888	888	888	888	888	888	888	888	888	888	888	888	888	888	888
1	48	1	1	888	888	888	4		6	6	3	2	3	9		2	888	888	3	1	3	888	888	888	888	888	888	888	888	888	888	888	888	888	888	888	888	888	888	888	888	888	888	888	888	888	888	888	888
1	23	1	1	888	888	888	2		6	6	3	1	3	4		2	888	888	1	2	3	888	888	888	888	888	888	888	888	888	888	888	888	888	888	888	888	888	888	888	888	888	888	888	888	888	888	888	888
1	47	1	1	888	888	888	3		5	6	3	2	3	4		2	888	888	1	1	3	888	888	888	888	888	888	888	888	888	888	888	888	888	888	888	888	888	888	888	888	888	888	888	888	888	888	888	888
#NULL!	31	1	1	888	888	888	2		5	6	3	2	3	4		2	888	888	2	1	3	888	888	888	888	888	888	888	888	888	888	888	888	888	888	888	888	888	888	888	888	888	888	888	888	888	888	888	888
1	22	1	1	888	888	888	3		6	6	3	8	2	8		2	888	888	2	1	3	888	888	888	888	888	888	888	888	888	888	888	888	888	888	888	888	888	888	888	888	888	888	888	888	888	888	888	888
1	34	1	1	888	888	888	3		5	6	3	8	3	4		2	888	888	1	3	1	#NULL!	#NULL!	#NULL!	#NULL!	1	#NULL!	#NULL!		2	888	888	888	888	888	888	2	3	888	888	888	888	888	888	888	888	888	888	888
1	24	1	1	888	888	888	4		6	6	3	1	3	5		2	888	888	2	3	3	888	888	888	888	888	888	888	888	888	888	888	888	888	888	888	888	888	888	888	888	888	888	888	888	888	888	888	888
1	34	1	1	888	888	888	4		6	6	3	3	3	8		2	888	888	4	1	3	888	888	888	888	888	888	888	888	888	888	888	888	888	888	888	888	888	888	888	888	888	888	888	888	888	888	888	888
1	42	1	1	888	888	888	3		3	6	3	2	3	9		2	888	888	3	1	3	888	888	888	888	888	888	888	888	888	888	888	888	888	888	888	888	888	888	888	888	888	888	888	888	888	888	888	888
1	27	1	1	888	888	888	4		6	6	3	6	2	1		2	888	888	2	2	2	888	888	888	888	888	888	888	888	888	888	888	888	888	888	888	888	888	888	888	888	888	888	888	888	888	888	888	888
1	34	1	1	888	888	888	3		6	6	3	9	2	8		2	888	888	2	1	3	888	888	888	888	888	888	888	888	888	888	888	888	888	888	888	888	888	888	888	888	888	888	888	888	888	888	888	888
1	60	1	1	888	888	888	3		5	6	3	1	3	1		2	888	888	1	1	3	888	888	888	888	888	888	888	888	888	888	888	888	888	888	888	888	888	888	888	888	888	888	888	888	888	888	888	888
1	38	1	1	888	888	888	4		4	6	3	1	3	4		2	888	888	1	1	1	#NULL!	#NULL!	1	#NULL!	1	#NULL!	#NULL!		2	888	888	888	888	888	888	2	3	888	888	888	888	888	888	888	888	888	888	888
1	33	1	1	888	888	888	3		6	6	3	3	3	1		2	888	888	3	1	3	888	888	888	888	888	888	888	888	888	888	888	888	888	888	888	888	888	888	888	888	888	888	888	888	888	888	888	888
1	40	1	1	888	888	888	4		3	6	3	4	3	4		2	888	888	3	3	3	888	888	888	888	888	888	888	888	888	888	888	888	888	888	888	888	888	888	888	888	888	888	888	888	888	888	888	888
1	21	1	1	888	888	888	3		6	6	3	10	2	4		2	888	888	1	1	3	888	888	888	888	888	888	888	888	888	888	888	888	888	888	888	888	888	888	888	888	888	888	888	888	888	888	888	888
1	27	1	1	888	888	888	4		6	6	3	3	3	6		2	888	888	2	1	3	888	888	888	888	888	888	888	888	888	888	888	888	888	888	888	888	888	888	888	888	888	888	888	888	888	888	888	888
1	26	1	1	888	888	888	4		5	6	3	3	3	2		2	888	888	4	1	3	888	888	888	888	888	888	888	888	888	888	888	888	888	888	888	888	888	888	888	888	888	888	888	888	888	888	888	888
1	41	1	1	888	888	888	3		6	6	3	2	3	4		2	888	888	2	1	3	888	888	888	888	888	888	888	888	888	888	888	888	888	888	888	888	888	888	888	888	888	888	888	888	888	888	888	888
1	50	1	1	888	888	888	4		6	6	3	03	2	4		2	888	888	2	2	3	888	888	888	888	888	888	888	888	888	888	888	888	888	888	888	888	888	888	888	888	888	888	888	888	888	888	888	888
1	35	1	1	888	888	888	3		4	6	3	3	2	1		2	888	888	4	1	3	888	888	888	888	888	888	888	888	888	888	888	888	888	888	888	888	888	888	888	888	888	888	888	888	888	888	888	888
1	47	1	1	888	888	888	4		6	6	3	5	3	1		2	888	888	3	1	3	888	888	888	888	888	888	888	888	888	888	888	888	888	888	888	888	888	888	888	888	888	888	888	888	888	888	888	888
1	54	1	1	888	888	888	4		4	6	3	5	3	4		2	888	888	4	1	3	888	888	888	888	888	888	888	888	888	888	888	888	888	888	888	888	888	888	888	888	888	888	888	888	888	888	888	888
1	24	1	1	888	888	888	3		6	6	3	1	3	4		2	888	888	2	1	3	888	888	888	888	888	888	888	888	888	888	888	888	888	888	888	888	888	888	888	888	888	888	888	888	888	888	888	888
1	25	1	1	888	888	888	3		6	6	3	2	3	4		2	888	888	3	1	2	888	888	888	888	888	888	888	888	888	888	888	888	888	888	888	888	888	888	888	888	888	888	888	888	888	888	888	888
1	28	1	1	888	888	888	3		5	6	3	16	2	4		2	888	888	1	1	3	888	888	888	888	888	888	888	888	888	888	888	888	888	888	888	888	888	888	888	888	888	888	888	888	888	888	888	888
1	23	1	1	888	888	888	3		4	6	3	5	2	5		2	888	888	2	2	3	888	888	888	888	888	888	888	888	888	888	888	888	888	888	888	888	888	888	888	888	888	888	888	888	888	888	888	888
1	31	1	1	888	888	888	4		5	6	3	5	3	4		2	888	888	5	2	3	888	888	888	888	888	888	888	888	888	888	888	888	888	888	888	888	888	888	888	888	888	888	888	888	888	888	888	888
1	53	1	2	inglaterra	9	3	3		5	6	3	6	2	4		2	888	888	4	1	3	888	888	888	888	888	888	888	888	888	888	888	888	888	888	888	888	888	888	888	888	888	888	888	888	888	888	888	888
#NULL!	64	1	1	888	888	888	4		4	6	3	5	3	4		2	888	888	5	1	2	888	888	888	888	888	888	888	888	888	888	888	888	888	888	888	888	888	888	888	888	888	888	888	888	888	888	888	888
1	42	1	1	888	888	888	3		6	6	3	3	3	5		2	888	888	4	1	3	888	888	888	888	888	888	888	888	888	888	888	888	888	888	888	888	888	888	888	888	888	888	888	888	888	888	888	888
#NULL!	25	1	1	888	888	888	2		6	6	3	2	3	4		2	888	888	4	2	3	888	888	888	888	888	888	888	888	888	888	888	888	888	888	888	888	888	888	888	888	888	888	888	888	888	888	888	888
1	28	1	1	888	888	888	4		6	6	3	2	3	4		2	888	888	3	1	3	888	888	888	888	888	888	888	888	888	888	888	888	888	888	888	888	888	888	888	888	888	888	888	888	888	888	888	888
1	21	1	1	888	888	888	4		6	6	3	2	3	10		2	888	888	3	1	3	888	888	888	888	888	888	888	888	888	888	888	888	888	888	888	888	888	888	888	888	888	888	888	888	888	888	888	888
1	25	1	1	888	888	888	2		6	6	3	2	3	4		2	888	888	3	1	3	888	888	888	888	888	888	888	888	888	888	888	888	888	888	888	888	888	888	888	888	888	888	888	888	888	888	888	888
1	26	1	1	888	888	888	4		6	6	3	18	2	8		2	888	888	1	1	3	888	888	888	888	888	888	888	888	888	888	888	888	888	888	888	888	888	888	888	888	888	888	888	888	888	888	888	888
1	52	1	1	888	888	888	3		5	6	3	5	3	5		2	888	888	3	2	2	888	888	888	888	888	888	888	888	888	888	888	888	888	888	888	888	888	888	888	888	888	888	888	888	888	888	888	888
1	28	1	1	888	888	888	3		5	6	3	18	2	8		2	888	888	3	2	2	888	888	888	888	888	888	888	888	888	888	888	888	888	888	888	888	888	888	888	888	888	888	888	888	888	888	888	888
1	26	1	1	888	888	888	3		6	6	3	4	2	8		2	888	888	1	1	3	888	888	888	888	888	888	888	888	888	888	888	888	888	888	888	888	888	888	888	888	888	888	888	888	888	888	888	888
1	45	1	1	888	888	888	4		6	6	3	12	3	8		2	888	888	1	1	3	888	888	888	888	888	888	888	888	888	888	888	888	888	888	888	888	888	888	888	888	888	888	888	888	888	888	888	888
1	35	1	1	888	888	888	3		5	6	3	1	3	8		2	888	888	1	3	2	888	888	888	888	888	888	888	888	888	888	888	888	888	888	888	888	888	888	888	888	888	888	888	888	888	888	888	888
1	22	1	1	888	888	888	3		6	6	3	7	2	8		2	888	888	2	1	3	888	888	888	888	888	888	888	888	888	888	888	888	888	888	888	888	888	888	888	888	888	888	888	888	888	888	888	888
1	44	1	1	888	888	888	4		6	6	3	6	3	4		2	888	888	3	1	3	888	888	888	888	888	888	888	888	888	888	888	888	888	888	888	888	888	888	888	888	888	888	888	888	888	888	888	888
1	33	1	1	888	888	888	4		6	6	3	8	2	4		2	888	888	1	1	3	888	888	888	888	888	888	888	888	888	888	888	888	888	888	888	888	888	888	888	888	888	888	888	888	888	888	888	888
1	34	1	2	brasil	12	3	3		5	6	3	3	3	4		2	888	888	3	1	3	888	888	888	888	888	888	888	888	888	888	888	888	888	888	888	888	888	888	888	888	888	888	888	888	888	888	888	888
1	29	1	1	888	888	888	4		5	6	3	7	2	8		2	888	888	3	1	3	888	888	888	888	888	888	888	888	888	888	888	888	888	888	888	888	888	888	888	888	888	888	888	888	888	888	888	888
1	36	1	1	888	888	888	4		6	6	3	3	3	10		2	888	888	3	1	3	888	888	888	888	888	888	888	888	888	888	888	888	888	888	888	888	888	888	888	888	888	888	888	888	888	888	888	888
1	46	1	1	888	888	888	4		6	6	3	12	2	4		2	888	888	3	1	3	888	888	888	888	888	888	888	888	888	888	888	888	888	888	888	888	888	888	888	888	888	888	888	888	888	888	888	888
1	42	1	1	888	888	888	4		6	6	3	3	2	5		2	888	888	5	1	3	888	888	888	888	888	888	888	888	888	888	888	888	888	888	888	888	888	888	888	888	888	888	888	888	888	888	888	888
1	44	1	1	888	888	888	2		6	6	3	20	3	3		2	888	888	4	2	3	888	888	888	888	888	888	888	888	888	888	888	888	888	888	888	888	888	888	888	888	888	888	888	888	888	888	888	888
1	26	1	1	888	888	888	4		6	6	3	2	2	4		2	888	888	1	1	3	888	888	888	888	888	888	888	888	888	888	888	888	888	888	888	888	888	888	888	888	888	888	888	888	888	888	888	888
1	32	1	1	888	888	888	3		6	6	3	2	3	4		2	888	888	3	1	3	888	888	888	888	888	888	888	888	888	888	888	888	888	888	888	888	888	888	888	888	888	888	888	888	888	888	888	888
1	42	1	1	888	888	888	3		6	6	3	4	3	3		2	888	888	2	2	3	888	888	888	888	888	888	888	888	888	888	888	888	888	888	888	888	888	888	888	888	888	888	888	888	888	888	888	888
#NULL!	32	1	1	888	888	888	4		6	6	3	1	2	8		2	888	888	2	1	2	888	888	888	888	888	888	888	888	888	888	888	888	888	888	888	888	888	888	888	888	888	888	888	888	888	888	888	888
1	18	1	1	888	888	888	3		6	6	3	1	2	8		2	888	888	2	1	3	888	888	888	888	888	888	888	888	888	888	888	888	888	888	888	888	888	888	888	888	888	888	888	888	888	888	888	888
1	42	1	1	888	888	888	3		6	6	3	4	3	8		2	888	888	4	1	2	888	888	888	888	888	888	888	888	888	888	888	888	888	888	888	888	888	888	888	888	888	888	888	888	888	888	888	888
1	34	1	1	888	888	888	4		6	6	3	2	2	6		2	888	888	2	1	3	888	888	888	888	888	888	888	888	888	888	888	888	888	888	888	888	888	888	888	888	888	888	888	888	888	888	888	888
1	21	1	2	ecuador	10	3	3		5	6	3	15	2	4		2	888	888	1	1	3	888	888	888	888	888	888	888	888	888	888	888	888	888	888	888	888	888	888	888	888	888	888	888	888	888	888	888	888
1	19	1	1	888	888	888	3		6	6	3	11	2	8		2	888	888	4	1	3	888	888	888	888	888	888	888	888	888	888	888	888	888	888	888	888	888	888	888	888	888	888	888	888	888	888	888	888
1	31	1	1	888	888	888	4		5	6	3	2	3	8		2	888	888	3	1	3	888	888	888	888	888	888	888	888	888	888	888	888	888	888	888	888	888	888	888	888	888	888	888	888	888	888	888	888
1	21	1	1	888	888	888	3		6	6	3	2	2	4		2	888	888	2	1	3	888	888	888	888	888	888	888	888	888	888	888	888	888	888	888	888	888	888	888	888	888	888	888	888	888	888	888	888
1	35	1	1	888	888	888	3		6	6	3	1	3	10		2	888	888	1	3	2	888	888	888	888	888	888	888	888	888	888	888	888	888	888	888	888	888	888	888	888	888	888	888	888	888	888	888	888
1	26	1	1	888	888	888	3		6	6	3	5	3	4		2	888	888	4	1	3	888	888	888	888	888	888	888	888	888	888	888	888	888	888	888	888	888	888	888	888	888	888	888	888	888	888	888	888
1	58	1	1	888	888	888	4		6	6	3	2	3	5		2	888	888	1	1	3	888	888	888	888	888	888	888	888	888	888	888	888	888	888	888	888	888	888	888	888	888	888	888	888	888	888	888	888
1	56	1	1	888	888	888	3		6	6	3	5	3	8		2	888	888	3	2	3	888	888	888	888	888	888	888	888	888	888	888	888	888	888	888	888	888	888	888	888	888	888	888	888	888	888	888	888
1	33	1	1	888	888	888	3		6	6	3	1	3	5		2	888	888	1	2	3	888	888	888	888	888	888	888	888	888	888	888	888	888	888	888	888	888	888	888	888	888	888	888	888	888	888	888	888
1	31	1	1	888	888	888	4		5	6	3	4	3	4		2	888	888	4	1	3	888	888	888	888	888	888	888	888	888	888	888	888	888	888	888	888	888	888	888	888	888	888	888	888	888	888	888	888
1	26	1	1	888	888	888	3		5	6	3	1	3	4		2	888	888	2	1	3	888	888	888	888	888	888	888	888	888	888	888	888	888	888	888	888	888	888	888	888	888	888	888	888	888	888	888	888
1	52	1	1	888	888	888	2		6	6	3	1	3	4		2	888	888	2	1	3	888	888	888	888	888	888	888	888	888	888	888	888	888	888	888	888	888	888	888	888	888	888	888	888	888	888	888	888
1	54	1	2	Holanda	11	3	3		5	6	3	1	3	4		2	888	888	2	1	3	888	888	888	888	888	888	888	888	888	888	888	888	888	888	888	888	888	888	888	888	888	888	888	888	888	888	888	888
1	20	1	2	Colombia	11	3	3		5	6	3	3	3	10		2	888	888	4	1	3	888	888	888	888	888	888	888	888	888	888	888	888	888	888	888	888	888	888	888	888	888	888	888	888	888	888	888	888
1	40	1	1	888	888	888	4		6	6	3	2	2	4		2	888	888	1	2	3	888	888	888	888	888	888	888	888	888	888	888	888	888	888	888	888	888	888	888	888	888	888	888	888	888	888	888	888
1	45	1	1	888	888	888	4		5	6	3	2	3	8		2	888	888	3	2	3	888	888	888	888	888	888	888	888	888	888	888	888	888	888	888	888	888	888	888	888	888	888	888	888	888	888	888	888
1	37	1	1	888	888	888	4		6	6	3	2	3	1		2	888	888	2	1	3	888	888	888	888	888	888	888	888	888	888	888	888	888	888	888	888	888	888	888	888	888	888	888	888	888	888	888	888
1	48	1	1	888	888	888	3		5	6	3	1	2	4		2	888	888	4	2	3	888	888	888	888	888	888	888	888	888	888	888	888	888	888	888	888	888	888	888	888	888	888	888	888	888	888	888	888
1	32	1	2	Argentina	9	3	3		6	6	3	6	3	4		2	888	888	2	1	3	888	888	888	888	888	888	888	888	888	888	888	888	888	888	888	888	888	888	888	888	888	888	888	888	888	888	888	888
1	32	1	1	888	888	888	4		4	6	3	3	3	4		2	888	888	4	2	3	888	888	888	888	888	888	888	888	888	888	888	888	888	888	888	888	888	888	888	888	888	888	888	888	888	888	888	888
1	22	1	1	888	888	888	4		6	6	3	1	3	4		2	888	888	1	2	3	888	888	888	888	888	888	888	888	888	888	888	888	888	888	888	888	888	888	888	888	888	888	888	888	888	888	888	888
1	40	1	1	888	888	888	4		6	6	3	1	3	9		2	888	888	3	1	3	888	888	888	888	888	888	888	888	888	888	888	888	888	888	888	888	888	888	888	888	888	888	888	888	888	888	888	888
1	30	1	1	888	888	888	4		6	6	3	2	3	1		2	888	888	3	1	3	888	888	888	888	888	888	888	888	888	888	888	888	888	888	888	888	888	888	888	888	888	888	888	888	888	888	888	888
1	24	1	1	888	888	888	2		5	6	3	6	2	4		2	888	888	3	1	3	888	888	888	888	888	888	888	888	888	888	888	888	888	888	888	888	888	888	888	888	888	888	888	888	888	888	888	888
1	23	1	1	888	888	888	3		6	6	3	1	3	4		2	888	888	3	1	3	888	888	888	888	888	888	888	888	888	888	888	888	888	888	888	888	888	888	888	888	888	888	888	888	888	888	888	888
#NULL!	25	1	1	888	888	888	4		6	6	3	21	2	4		2	888	888	4	1	3	888	888	888	888	888	888	888	888	888	888	888	888	888	888	888	888	888	888	888	888	888	888	888	888	888	888	888	888
1	32	1	1	888	888	888	4		5	6	3	2	3	5		2	888	888	4	1	3	888	888	888	888	888	888	888	888	888	888	888	888	888	888	888	888	888	888	888	888	888	888	888	888	888	888	888	888
1	33	1	1	888	888	888	3		5	6	3	4	3	4		2	888	888	1	2	3	888	888	888	888	888	888	888	888	888	888	888	888	888	888	888	888	888	888	888	888	888	888	888	888	888	888	888	888
1	30	1	1	888	888	888	3		6	6	3	1	3	4		2	888	888	4	2	3	888	888	888	888	888	888	888	888	888	888	888	888	888	888	888	888	888	888	888	888	888	888	888	888	888	888	888	888
1	33	1	1	888	888	888	1		5	6	3	2	3	4		2	888	888	2	1	3	888	888	888	888	888	888	888	888	888	888	888	888	888	888	888	888	888	888	888	888	888	888	888	888	888	888	888	888
1	28	1	1	888	888	888	4		5	6	3	1	3	10		2	888	888	1	1	3	888	888	888	888	888	888	888	888	888	888	888	888	888	888	888	888	888	888	888	888	888	888	888	888	888	888	888	888
1	34	1	1	888	888	888	4		5	6	3	3	3	8		2	888	888	4	1	3	888	888	888	888	888	888	888	888	888	888	888	888	888	888	888	888	888	888	888	888	888	888	888	888	888	888	888	888
1	20	1	1	888	888	888	3		6	6	3	5	2	4		2	888	888	1	1	2	888	888	888	888	888	888	888	888	888	888	888	888	888	888	888	888	888	888	888	888	888	888	888	888	888	888	888	888
1	22	1	1	888	888	888	2		6	6	3	5	3	1		2	888	888	3	1	3	888	888	888	888	888	888	888	888	888	888	888	888	888	888	888	888	888	888	888	888	888	888	888	888	888	888	888	888
1	40	1	1	888	888	888	4		5	6	3	5	3	8		2	888	888	4	1	3	888	888	888	888	888	888	888	888	888	888	888	888	888	888	888	888	888	888	888	888	888	888	888	888	888	888	888	888
1	29	1	1	888	888	888	4		5	6	3	3	2	2		2	888	888	1	1	3	888	888	888	888	888	888	888	888	888	888	888	888	888	888	888	888	888	888	888	888	888	888	888	888	888	888	888	888
1	36	1	1	888	888	888	4		6	6	3	5	3	7		2	888	888	4	1	3	888	888	888	888	888	888	888	888	888	888	888	888	888	888	888	888	888	888	888	888	888	888	888	888	888	888	888	888
1	21	1	1	888	888	888	3		6	6	3	1	2	4		2	888	888	2	1	3	888	888	888	888	888	888	888	888	888	888	888	888	888	888	888	888	888	888	888	888	888	888	888	888	888	888	888	888
1	24	1	1	888	888	888	4		6	6	3	2	2	4		2	888	888	3	2	3	888	888	888	888	888	888	888	888	888	888	888	888	888	888	888	888	888	888	888	888	888	888	888	888	888	888	888	888
1	28	1	1	888	888	888	3		6	6	3	5	2	10		2	888	888	3	2	3	888	888	888	888	888	888	888	888	888	888	888	888	888	888	888	888	888	888	888	888	888	888	888	888	888	888	888	888
1	34	1	1	888	888	888	3		6	6	3	4	3	4		2	888	888	3	1	3	888	888	888	888	888	888	888	888	888	888	888	888	888	888	888	888	888	888	888	888	888	888	888	888	888	888	888	888
1	31	1	1	888	888	888	4		6	6	3	1	3	4		2	888	888	1	2	3	888	888	888	888	888	888	888	888	888	888	888	888	888	888	888	888	888	888	888	888	888	888	888	888	888	888	888	888
1	32	1	1	888	888	888	3		6	6	3	1	3	5		2	888	888	1	1	3	888	888	888	888	888	888	888	888	888	888	888	888	888	888	888	888	888	888	888	888	888	888	888	888	888	888	888	888
1	44	1	1	888	888	888	3		6	6	3	8	3	7		2	888	888	4	1	3	888	888	888	888	888	888	888	888	888	888	888	888	888	888	888	888	888	888	888	888	888	888	888	888	888	888	888	888
1	24	1	1	888	888	888	4		6	6	3	3	3	8		2	888	888	3	1	3	888	888	888	888	888	888	888	888	888	888	888	888	888	888	888	888	888	888	888	888	888	888	888	888	888	888	888	888
1	24	1	1	888	888	888	4		5	6	3	2	2	8		2	888	888	4	1	2	888	888	888	888	888	888	888	888	888	888	888	888	888	888	888	888	888	888	888	888	888	888	888	888	888	888	888	888
1	29	1	1	888	888	888	0	artes graficas	5	6	3	3	2	4		2	888	888	2	1	3	888	888	888	888	888	888	888	888	888	888	888	888	888	888	888	888	888	888	888	888	888	888	888	888	888	888	888	888
1	31	1	1	888	888	888	3		6	6	3	10	2	8		2	888	888	1	1	3	888	888	888	888	888	888	888	888	888	888	888	888	888	888	888	888	888	888	888	888	888	888	888	888	888	888	888	888
1	20	1	1	888	888	888	3		5	6	3	1	1	10		2	888	888	1	1	3	888	888	888	888	888	888	888	888	888	888	888	888	888	888	888	888	888	888	888	888	888	888	888	888	888	888	888	888
1	27	1	1	888	888	888	4		5	6	3	2	3	1		2	888	888	4	2	1	#NULL!	1	#NULL!	#NULL!	#NULL!	#NULL!	#NULL!		2	888	888	888	888	888	888	2	3	888	888	888	888	888	888	888	888	888	888	888
1	32	1	1	888	888	888	4		5	6	3	3	3	4		2	888	888	1	1	3	888	888	888	888	888	888	888	888	888	888	888	888	888	888	888	888	888	888	888	888	888	888	888	888	888	888	888	888
1	43	1	1	888	888	888	3		4	6	3	1	3	4		2	888	888	2	1	3	888	888	888	888	888	888	888	888	888	888	888	888	888	888	888	888	888	888	888	888	888	888	888	888	888	888	888	888
1	44	1	1	888	888	888	4		4	6	3	2	3	4		2	888	888	4	1	3	888	888	888	888	888	888	888	888	888	888	888	888	888	888	888	888	888	888	888	888	888	888	888	888	888	888	888	888
1	32	1	1	888	888	888	3		6	6	3	5	3	5		2	888	888	3	1	3	888	888	888	888	888	888	888	888	888	888	888	888	888	888	888	888	888	888	888	888	888	888	888	888	888	888	888	888
1	46	1	1	888	888	888	4		6	6	3	4	2	4		2	888	888	4	1	3	888	888	888	888	888	888	888	888	888	888	888	888	888	888	888	888	888	888	888	888	888	888	888	888	888	888	888	888
1	40	1	1	888	888	888	2		4	6	3	7	2	5		2	888	888	3	1	3	888	888	888	888	888	888	888	888	888	888	888	888	888	888	888	888	888	888	888	888	888	888	888	888	888	888	888	888
1	39	1	1	888	888	888	3		5	6	3	5	2	3		2	888	888	4	1	3	888	888	888	888	888	888	888	888	888	888	888	888	888	888	888	888	888	888	888	888	888	888	888	888	888	888	888	888
1	28	1	1	888	888	888	4		6	6	3	7	3	4		2	888	888	5	1	2	888	888	888	888	888	888	888	888	888	888	888	888	888	888	888	888	888	888	888	888	888	888	888	888	888	888	888	888
1	23	1	2	Venezuela	17	3	4		6	6	3	10	1	3		2	888	888	3	3	3	888	888	888	888	888	888	888	888	888	888	888	888	888	888	888	888	888	888	888	888	888	888	888	888	888	888	888	888
1	34	1	1	888	888	888	4		6	6	3	18	2	4		2	888	888	2	2	2	888	888	888	888	888	888	888	888	888	888	888	888	888	888	888	888	888	888	888	888	888	888	888	888	888	888	888	888
1	25	1	1	888	888	888	3		5	6	3	20	1	10		2	888	888	1	2	3	888	888	888	888	888	888	888	888	888	888	888	888	888	888	888	888	888	888	888	888	888	888	888	888	888	888	888	888
1	22	1	1	888	888	888	3		6	6	3	7	2	4		2	888	888	1	1	3	888	888	888	888	888	888	888	888	888	888	888	888	888	888	888	888	888	888	888	888	888	888	888	888	888	888	888	888
1	27	1	1	888	888	888	3		6	6	3	18	2	4		2	888	888	1	1	3	888	888	888	888	888	888	888	888	888	888	888	888	888	888	888	888	888	888	888	888	888	888	888	888	888	888	888	888
1	35	1	1	888	888	888	4		5	6	3	1	3	4		2	888	888	1	1	3	888	888	888	888	888	888	888	888	888	888	888	888	888	888	888	888	888	888	888	888	888	888	888	888	888	888	888	888
1	40	1	1	888	888	888	3		6	6	3	1	3	8		2	888	888	3	2	3	888	888	888	888	888	888	888	888	888	888	888	888	888	888	888	888	888	888	888	888	888	888	888	888	888	888	888	888
1	27	1	1	888	888	888	3		6	6	3	5	2	4		2	888	888	1	1	3	888	888	888	888	888	888	888	888	888	888	888	888	888	888	888	888	888	888	888	888	888	888	888	888	888	888	888	888
1	25	1	1	888	888	888	3		6	6	3	6	2	5		2	888	888	3	1	3	888	888	888	888	888	888	888	888	888	888	888	888	888	888	888	888	888	888	888	888	888	888	888	888	888	888	888	888
1	28	1	1	888	888	888	3		6	6	3	6	2	4		2	888	888	3	1	3	888	888	888	888	888	888	888	888	888	888	888	888	888	888	888	888	888	888	888	888	888	888	888	888	888	888	888	888
1	26	1	1	888	888	888	4		6	6	3	2	3	4		2	888	888	4	1	3	888	888	888	888	888	888	888	888	888	888	888	888	888	888	888	888	888	888	888	888	888	888	888	888	888	888	888	888
1	21	1	1	888	888	888	3		6	6	3	21	1	4		2	888	888	1	1	2	888	888	888	888	888	888	888	888	888	888	888	888	888	888	888	888	888	888	888	888	888	888	888	888	888	888	888	888
1	27	1	1	888	888	888	4		6	6	3	2	3	4		2	888	888	3	1	3	888	888	888	888	888	888	888	888	888	888	888	888	888	888	888	888	888	888	888	888	888	888	888	888	888	888	888	888
1	25	1	1	888	888	888	4		6	6	3	1	3	5		2	888	888	1	1	3	888	888	888	888	888	888	888	888	888	888	888	888	888	888	888	888	888	888	888	888	888	888	888	888	888	888	888	888
1	27	1	1	888	888	888	3		6	6	3	2	3	8		2	888	888	2	1	3	888	888	888	888	888	888	888	888	888	888	888	888	888	888	888	888	888	888	888	888	888	888	888	888	888	888	888	888
1	28	1	1	888	888	888	3		3	6	3	13	2	5		2	888	888	3	1	3	888	888	888	888	888	888	888	888	888	888	888	888	888	888	888	888	888	888	888	888	888	888	888	888	888	888	888	888
1	48	1	1	888	888	888	2		5	6	3	10	3	4		2	888	888	1	1	3	888	888	888	888	888	888	888	888	888	888	888	888	888	888	888	888	888	888	888	888	888	888	888	888	888	888	888	888
1	42	1	1	888	888	888	4		6	6	3	3	3	1		2	888	888	2	1	3	888	888	888	888	888	888	888	888	888	888	888	888	888	888	888	888	888	888	888	888	888	888	888	888	888	888	888	888
1	33	1	1	888	888	888	4		6	6	3	2	3	4		2	888	888	3	1	3	888	888	888	888	888	888	888	888	888	888	888	888	888	888	888	888	888	888	888	888	888	888	888	888	888	888	888	888
1	32	1	1	888	888	888	4		5	6	3	2	3	4		2	888	888	2	2	2	888	888	888	888	888	888	888	888	888	888	888	888	888	888	888	888	888	888	888	888	888	888	888	888	888	888	888	888
1	47	1	1	888	888	888	4		6	6	3	2	2	5		2	888	888	3	1	2	888	888	888	888	888	888	888	888	888	888	888	888	888	888	888	888	888	888	888	888	888	888	888	888	888	888	888	888
1	52	1	1	888	888	888	3		5	6	3	5	3	5		2	888	888	3	1	3	888	888	888	888	888	888	888	888	888	888	888	888	888	888	888	888	888	888	888	888	888	888	888	888	888	888	888	888
1	19	1	1	888	888	888	3		6	6	3	2	2	4		2	888	888	5	1	3	888	888	888	888	888	888	888	888	888	888	888	888	888	888	888	888	888	888	888	888	888	888	888	888	888	888	888	888
1	27	1	1	888	888	888	0	FP SUPERIOR	6	6	3	6	2	3		2	888	888	4	1	3	888	888	888	888	888	888	888	888	888	888	888	888	888	888	888	888	888	888	888	888	888	888	888	888	888	888	888	888
1	22	1	1	888	888	888	3		6	6	3	3	3	4		2	888	888	3	1	3	888	888	888	888	888	888	888	888	888	888	888	888	888	888	888	888	888	888	888	888	888	888	888	888	888	888	888	888
1	30	1	1	888	888	888	4		6	6	3	6	2	8		2	888	888	3	1	3	888	888	888	888	888	888	888	888	888	888	888	888	888	888	888	888	888	888	888	888	888	888	888	888	888	888	888	888
1	33	1	1	888	888	888	0	E.G.B y formacion profesional	5	6	3	11	2	4		2	888	888	1	1	3	888	888	888	888	888	888	888	888	888	888	888	888	888	888	888	888	888	888	888	888	888	888	888	888	888	888	888	888
1	30	1	1	888	888	888	2		5	6	3	2	3	6		2	888	888	4	1	3	888	888	888	888	888	888	888	888	888	888	888	888	888	888	888	888	888	888	888	888	888	888	888	888	888	888	888	888
1	30	1	1	888	888	888	4		6	6	3	1	3	4		2	888	888	2	1	3	888	888	888	888	888	888	888	888	888	888	888	888	888	888	888	888	888	888	888	888	888	888	888	888	888	888	888	888
1	27	1	1	888	888	888	3		5	6	3	2	2	4		2	888	888	1	1	3	888	888	888	888	888	888	888	888	888	888	888	888	888	888	888	888	888	888	888	888	888	888	888	888	888	888	888	888
1	23	1	1	888	888	888	3		6	6	3	1	3	4		2	888	888	2	1	3	888	888	888	888	888	888	888	888	888	888	888	888	888	888	888	888	888	888	888	888	888	888	888	888	888	888	888	888
1	23	1	1	888	888	888	3		6	6	3	1	3	4		2	888	888	2	1	3	888	888	888	888	888	888	888	888	888	888	888	888	888	888	888	888	888	888	888	888	888	888	888	888	888	888	888	888
1	27	1	1	888	888	888	4		6	6	3	12	2	4		2	888	888	1	1	3	888	888	888	888	888	888	888	888	888	888	888	888	888	888	888	888	888	888	888	888	888	888	888	888	888	888	888	888
1	24	1	1	888	888	888	3		5	6	3	1	3	4		2	888	888	2	1	3	888	888	888	888	888	888	888	888	888	888	888	888	888	888	888	888	888	888	888	888	888	888	888	888	888	888	888	888
1	26	1	1	888	888	888	4		5	6	3	2	3	4		2	888	888	1	1	3	888	888	888	888	888	888	888	888	888	888	888	888	888	888	888	888	888	888	888	888	888	888	888	888	888	888	888	888
1	27	1	1	888	888	888	4		5	6	3	3	2	8		2	888	888	2	3	3	888	888	888	888	888	888	888	888	888	888	888	888	888	888	888	888	888	888	888	888	888	888	888	888	888	888	888	888
1	35	1	1	888	888	888	4		6	6	3	3	2	10		2	888	888	3	1	3	888	888	888	888	888	888	888	888	888	888	888	888	888	888	888	888	888	888	888	888	888	888	888	888	888	888	888	888
1	44	1	1	888	888	888	4		4	6	3	8	3	5		2	888	888	5	1	3	888	888	888	888	888	888	888	888	888	888	888	888	888	888	888	888	888	888	888	888	888	888	888	888	888	888	888	888
1	23	1	1	888	888	888	4		6	6	3	2	3	5		2	888	888	3	1	3	888	888	888	888	888	888	888	888	888	888	888	888	888	888	888	888	888	888	888	888	888	888	888	888	888	888	888	888
1	30	1	1	888	888	888	3		5	6	3	2	3	4		2	888	888	3	1	3	888	888	888	888	888	888	888	888	888	888	888	888	888	888	888	888	888	888	888	888	888	888	888	888	888	888	888	888
1	22	1	1	888	888	888	2		6	6	3	10	2	4		2	888	888	1	1	3	888	888	888	888	888	888	888	888	888	888	888	888	888	888	888	888	888	888	888	888	888	888	888	888	888	888	888	888
1	25	1	1	888	888	888	3		6	6	3	4	3	4		2	888	888	1	1	3	888	888	888	888	888	888	888	888	888	888	888	888	888	888	888	888	888	888	888	888	888	888	888	888	888	888	888	888
1	38	1	1	888	888	888	4		6	6	3	8	3	8		2	888	888	3	2	1	1	1	#NULL!	#NULL!	1	#NULL!	#NULL!		2	888	888	888	888	888	888	2	3	888	888	888	888	888	888	888	888	888	888	888
1	25	1	1	888	888	888	3		3	6	3	1	3	4		2	888	888	2	1	3	888	888	888	888	888	888	888	888	888	888	888	888	888	888	888	888	888	888	888	888	888	888	888	888	888	888	888	888
1	51	1	1	888	888	888	4		5	6	3	2	3	5		2	888	888	2	1	3	888	888	888	888	888	888	888	888	888	888	888	888	888	888	888	888	888	888	888	888	888	888	888	888	888	888	888	888
1	27	1	1	888	888	888	4		6	6	3	15	2	4		2	888	888	1	1	3	888	888	888	888	888	888	888	888	888	888	888	888	888	888	888	888	888	888	888	888	888	888	888	888	888	888	888	888
1	25	1	1	888	888	888	3		6	6	3	16	2	4		2	888	888	3	1	3	888	888	888	888	888	888	888	888	888	888	888	888	888	888	888	888	888	888	888	888	888	888	888	888	888	888	888	888
1	33	1	1	888	888	888	3		6	6	3	1	3	3		2	888	888	1	1	3	888	888	888	888	888	888	888	888	888	888	888	888	888	888	888	888	888	888	888	888	888	888	888	888	888	888	888	888
1	23	1	1	888	888	888	4		6	6	3	4	2	1		2	888	888	2	1	2	888	888	888	888	888	888	888	888	888	888	888	888	888	888	888	888	888	888	888	888	888	888	888	888	888	888	888	888
1	18	1	1	888	888	888	3		6	6	3	2	2	4		2	888	888	1	1	3	888	888	888	888	888	888	888	888	888	888	888	888	888	888	888	888	888	888	888	888	888	888	888	888	888	888	888	888
1	42	1	1	888	888	888	4		6	6	3	9	2	2		2	888	888	4	2	3	888	888	888	888	888	888	888	888	888	888	888	888	888	888	888	888	888	888	888	888	888	888	888	888	888	888	888	888
1	35	1	1	888	888	888	2		5	6	3	1	3	4		2	888	888	1	1	3	888	888	888	888	888	888	888	888	888	888	888	888	888	888	888	888	888	888	888	888	888	888	888	888	888	888	888	888
1	34	1	1	888	888	888	3		6	6	3	2	3	1		2	888	888	4	2	3	888	888	888	888	888	888	888	888	888	888	888	888	888	888	888	888	888	888	888	888	888	888	888	888	888	888	888	888
1	34	1	1	888	888	888	4		5	6	3	1	3	10		2	888	888	4	1	3	888	888	888	888	888	888	888	888	888	888	888	888	888	888	888	888	888	888	888	888	888	888	888	888	888	888	888	888
1	34	1	1	888	888	888	4		6	6	3	1	3	10		2	888	888	1	1	3	888	888	888	888	888	888	888	888	888	888	888	888	888	888	888	888	888	888	888	888	888	888	888	888	888	888	888	888
1	30	1	1	888	888	888	4		6	6	3	2	3	8		2	888	888	1	1	3	888	888	888	888	888	888	888	888	888	888	888	888	888	888	888	888	888	888	888	888	888	888	888	888	888	888	888	888
1	21	1	1	888	888	888	3		6	6	3	5	2	1		2	888	888	1	1	3	888	888	888	888	888	888	888	888	888	888	888	888	888	888	888	888	888	888	888	888	888	888	888	888	888	888	888	888
1	39	1	1	888	888	888	4		3	6	3	10	3	4		2	888	888	3	1	3	888	888	888	888	888	888	888	888	888	888	888	888	888	888	888	888	888	888	888	888	888	888	888	888	888	888	888	888
1	32	1	1	888	888	888	2		5	6	3	2	3	4		2	888	888	1	1	3	888	888	888	888	888	888	888	888	888	888	888	888	888	888	888	888	888	888	888	888	888	888	888	888	888	888	888	888
1	21	1	1	888	888	888	4		5	6	3	1	3	4		2	888	888	2	1	3	888	888	888	888	888	888	888	888	888	888	888	888	888	888	888	888	888	888	888	888	888	888	888	888	888	888	888	888
1	25	1	1	888	888	888	3		6	6	3	2	3	4		2	888	888	1	1	3	888	888	888	888	888	888	888	888	888	888	888	888	888	888	888	888	888	888	888	888	888	888	888	888	888	888	888	888
1	48	1	2	Mexico	11	3	4		6	6	3	9	3	4		2	888	888	2	1	1	#NULL!	#NULL!	#NULL!	#NULL!	1	#NULL!	#NULL!		2	888	888	888	888	888	888	2	3	888	888	888	888	888	888	888	888	888	888	888
1	19	1	1	888	888	888	4		6	6	3	1	2	4		2	888	888	1	1	3	888	888	888	888	888	888	888	888	888	888	888	888	888	888	888	888	888	888	888	888	888	888	888	888	888	888	888	888
1	25	1	1	888	888	888	4		5	6	3	2	2	5		2	888	888	1	2	3	888	888	888	888	888	888	888	888	888	888	888	888	888	888	888	888	888	888	888	888	888	888	888	888	888	888	888	888
1	29	1	1	888	888	888	4		6	6	3	2	3	5		2	888	888	5	3	3	888	888	888	888	888	888	888	888	888	888	888	888	888	888	888	888	888	888	888	888	888	888	888	888	888	888	888	888
1	36	1	2	argelia	10	3	4		5	6	3	3	3	5		2	888	888	1	3	3	888	888	888	888	888	888	888	888	888	888	888	888	888	888	888	888	888	888	888	888	888	888	888	888	888	888	888	888
1	24	1	1	888	888	888	4		6	6	3	1	3	2		2	888	888	2	1	3	888	888	888	888	888	888	888	888	888	888	888	888	888	888	888	888	888	888	888	888	888	888	888	888	888	888	888	888
1	26	1	1	888	888	888	2		6	6	3	1	3	8		2	888	888	2	1	1	#NULL!	1	#NULL!	#NULL!	#NULL!	#NULL!	#NULL!		2	888	888	888	888	888	888	2	3	888	888	888	888	888	888	888	888	888	888	888
1	35	1	1	888	888	888	4		6	6	3	5	2	4		2	888	888	3	3	2	888	888	888	888	888	888	888	888	888	888	888	888	888	888	888	888	888	888	888	888	888	888	888	888	888	888	888	888
1	18	1	1	888	888	888	2		5	6	3	1	3	4		2	888	888	1	1	3	888	888	888	888	888	888	888	888	888	888	888	888	888	888	888	888	888	888	888	888	888	888	888	888	888	888	888	888
1	53	1	1	888	888	888	4		5	6	3	5	2	2		2	888	888	1	1	3	888	888	888	888	888	888	888	888	888	888	888	888	888	888	888	888	888	888	888	888	888	888	888	888	888	888	888	888
1	25	1	1	888	888	888	4		6	6	3	18	2	3		2	888	888	2	1	2	888	888	888	888	888	888	888	888	888	888	888	888	888	888	888	888	888	888	888	888	888	888	888	888	888	888	888	888
1	22	1	1	888	888	888	3		6	6	3	4	2	4		2	888	888	2	2	3	888	888	888	888	888	888	888	888	888	888	888	888	888	888	888	888	888	888	888	888	888	888	888	888	888	888	888	888
1	41	1	1	888	888	888	4		5	6	3	1	3	4		2	888	888	3	1	3	888	888	888	888	888	888	888	888	888	888	888	888	888	888	888	888	888	888	888	888	888	888	888	888	888	888	888	888
1	30	1	1	888	888	888	4		6	6	3	1	3	8		2	888	888	1	1	3	888	888	888	888	888	888	888	888	888	888	888	888	888	888	888	888	888	888	888	888	888	888	888	888	888	888	888	888
1	45	1	1	888	888	888	4		5	6	3	12	2	8		2	888	888	4	3	1	#NULL!	#NULL!	1	#NULL!	#NULL!	#NULL!	#NULL!		2	888	888	888	888	888	888	2	3	888	888	888	888	888	888	888	888	888	888	888
1	34	1	2	Alemania	16	3	4		3	6	3	6	3	5		2	888	888	3	1	2	888	888	888	888	888	888	888	888	888	888	888	888	888	888	888	888	888	888	888	888	888	888	888	888	888	888	888	888
1	35	1	1	888	888	888	4		6	6	3	2	3	1		2	888	888	1	1	3	888	888	888	888	888	888	888	888	888	888	888	888	888	888	888	888	888	888	888	888	888	888	888	888	888	888	888	888
1	29	1	2	Ecuador	5	3	4		6	6	3	9	2	4		2	888	888	3	1	3	888	888	888	888	888	888	888	888	888	888	888	888	888	888	888	888	888	888	888	888	888	888	888	888	888	888	888	888
1	38	1	1	888	888	888	4		6	6	3	3	3	9		2	888	888	4	1	3	888	888	888	888	888	888	888	888	888	888	888	888	888	888	888	888	888	888	888	888	888	888	888	888	888	888	888	888
1	34	1	1	888	888	888	3		6	6	3	6	2	8		2	888	888	1	1	3	888	888	888	888	888	888	888	888	888	888	888	888	888	888	888	888	888	888	888	888	888	888	888	888	888	888	888	888
1	36	1	1	888	888	888	3		6	6	3	5	2	4		2	888	888	2	1	3	888	888	888	888	888	888	888	888	888	888	888	888	888	888	888	888	888	888	888	888	888	888	888	888	888	888	888	888
1	30	1	1	888	888	888	4		6	6	3	2	3	1		2	888	888	5	2	2	888	888	888	888	888	888	888	888	888	888	888	888	888	888	888	888	888	888	888	888	888	888	888	888	888	888	888	888
1	24	1	1	888	888	888	3		6	6	3	2	3	9		2	888	888	2	1	3	888	888	888	888	888	888	888	888	888	888	888	888	888	888	888	888	888	888	888	888	888	888	888	888	888	888	888	888
1	26	1	1	888	888	888	4		6	6	3	1	3	9		2	888	888	3	1	3	888	888	888	888	888	888	888	888	888	888	888	888	888	888	888	888	888	888	888	888	888	888	888	888	888	888	888	888
1	21	1	1	888	888	888	4		6	6	3	1	3	4		2	888	888	4	1	3	888	888	888	888	888	888	888	888	888	888	888	888	888	888	888	888	888	888	888	888	888	888	888	888	888	888	888	888
1	26	1	1	888	888	888	3		6	6	3	5	2	3		2	888	888	1	1	3	888	888	888	888	888	888	888	888	888	888	888	888	888	888	888	888	888	888	888	888	888	888	888	888	888	888	888	888
1	26	1	1	888	888	888	4		5	6	3	5	2	4		2	888	888	2	1	3	888	888	888	888	888	888	888	888	888	888	888	888	888	888	888	888	888	888	888	888	888	888	888	888	888	888	888	888
1	29	1	1	888	888	888	4		6	6	3	10	2	7		2	888	888	1	1	3	888	888	888	888	888	888	888	888	888	888	888	888	888	888	888	888	888	888	888	888	888	888	888	888	888	888	888	888
1	43	1	1	888	888	888	4		5	6	3	3	2	3		2	888	888	2	1	3	888	888	888	888	888	888	888	888	888	888	888	888	888	888	888	888	888	888	888	888	888	888	888	888	888	888	888	888
1	52	1	1	888	888	888	4		6	6	3	11	2	5		2	888	888	4	2	3	888	888	888	888	888	888	888	888	888	888	888	888	888	888	888	888	888	888	888	888	888	888	888	888	888	888	888	888
1	41	1	2	Holanda	6	3	3		6	6	3	5	3	4		2	888	888	3	1	3	888	888	888	888	888	888	888	888	888	888	888	888	888	888	888	888	888	888	888	888	888	888	888	888	888	888	888	888
1	36	1	1	888	888	888	4		5	6	3	2	3	6		2	888	888	1	1	3	888	888	888	888	888	888	888	888	888	888	888	888	888	888	888	888	888	888	888	888	888	888	888	888	888	888	888	888
1	36	1	1	888	888	888	4		6	6	3	4	3	9		2	888	888	4	2	3	888	888	888	888	888	888	888	888	888	888	888	888	888	888	888	888	888	888	888	888	888	888	888	888	888	888	888	888
1	37	1	1	888	888	888	4		6	6	3	6	2	3		2	888	888	3	1	3	888	888	888	888	888	888	888	888	888	888	888	888	888	888	888	888	888	888	888	888	888	888	888	888	888	888	888	888
1	24	1	1	888	888	888	4		6	6	3	4	2	1		2	888	888	1	1	3	888	888	888	888	888	888	888	888	888	888	888	888	888	888	888	888	888	888	888	888	888	888	888	888	888	888	888	888
1	42	1	2	Bolivia	14	3	4		5	6	3	3	2	7		2	888	888	4	1	3	888	888	888	888	888	888	888	888	888	888	888	888	888	888	888	888	888	888	888	888	888	888	888	888	888	888	888	888
1	31	1	1	888	888	888	2		6	6	3	2	3	3		2	888	888	1	1	1	#NULL!	1	#NULL!	1	#NULL!	#NULL!	#NULL!		2	888	888	888	888	888	888	2	3	888	888	888	888	888	888	888	888	888	888	888
1	29	1	2	francia	7	3	4		6	6	3	2	3	1		2	888	888	2	1	3	888	888	888	888	888	888	888	888	888	888	888	888	888	888	888	888	888	888	888	888	888	888	888	888	888	888	888	888
1	39	1	1	888	888	888	4		6	6	3	5	3	3		2	888	888	5	3	2	888	888	888	888	888	888	888	888	888	888	888	888	888	888	888	888	888	888	888	888	888	888	888	888	888	888	888	888
1	27	1	1	888	888	888	2		6	6	3	8	2	8		2	888	888	3	1	3	888	888	888	888	888	888	888	888	888	888	888	888	888	888	888	888	888	888	888	888	888	888	888	888	888	888	888	888
1	31	1	1	888	888	888	4		6	6	3	45	1	3		2	888	888	1	1	3	888	888	888	888	888	888	888	888	888	888	888	888	888	888	888	888	888	888	888	888	888	888	888	888	888	888	888	888
1	24	1	1	888	888	888	3		6	6	3	9	2	8		2	888	888	5	1	3	888	888	888	888	888	888	888	888	888	888	888	888	888	888	888	888	888	888	888	888	888	888	888	888	888	888	888	888
1	25	1	1	888	888	888	4		5	6	3	18	2	4		2	888	888	2	1	3	888	888	888	888	888	888	888	888	888	888	888	888	888	888	888	888	888	888	888	888	888	888	888	888	888	888	888	888
1	25	1	1	888	888	888	3		5	6	3	18	2	8		2	888	888	1	1	3	888	888	888	888	888	888	888	888	888	888	888	888	888	888	888	888	888	888	888	888	888	888	888	888	888	888	888	888
1	28	1	1	888	888	888	2		5	6	3	1	3	4		2	888	888	1	1	3	888	888	888	888	888	888	888	888	888	888	888	888	888	888	888	888	888	888	888	888	888	888	888	888	888	888	888	888
1	23	1	1	888	888	888	3		6	6	3	10	2	4		2	888	888	3	2	2	888	888	888	888	888	888	888	888	888	888	888	888	888	888	888	888	888	888	888	888	888	888	888	888	888	888	888	888
1	37	1	1	888	888	888	4		5	6	3	3	3	4		2	888	888	3	1	3	888	888	888	888	888	888	888	888	888	888	888	888	888	888	888	888	888	888	888	888	888	888	888	888	888	888	888	888
1	24	1	1	888	888	888	3		5	6	3	19	2	4		2	888	888	3	1	3	888	888	888	888	888	888	888	888	888	888	888	888	888	888	888	888	888	888	888	888	888	888	888	888	888	888	888	888
1	32	1	1	888	888	888	4		5	6	3	2	3	4		2	888	888	2	1	3	888	888	888	888	888	888	888	888	888	888	888	888	888	888	888	888	888	888	888	888	888	888	888	888	888	888	888	888
1	23	1	1	888	888	888	3		6	6	3	1	3	4		2	888	888	1	1	3	888	888	888	888	888	888	888	888	888	888	888	888	888	888	888	888	888	888	888	888	888	888	888	888	888	888	888	888
1	26	1	1	888	888	888	4		5	6	3	2	3	5		2	888	888	1	1	3	888	888	888	888	888	888	888	888	888	888	888	888	888	888	888	888	888	888	888	888	888	888	888	888	888	888	888	888
1	27	1	1	888	888	888	3		5	6	3	5	2	4		2	888	888	1	1	3	888	888	888	888	888	888	888	888	888	888	888	888	888	888	888	888	888	888	888	888	888	888	888	888	888	888	888	888
1	35	1	1	888	888	888	4		6	6	3	4	3	3		2	888	888	4	1	3	888	888	888	888	888	888	888	888	888	888	888	888	888	888	888	888	888	888	888	888	888	888	888	888	888	888	888	888
1	31	1	1	888	888	888	3		6	6	3	2	3	6		2	888	888	3	1	3	888	888	888	888	888	888	888	888	888	888	888	888	888	888	888	888	888	888	888	888	888	888	888	888	888	888	888	888
1	27	1	1	888	888	888	4		6	6	3	2	3	8		2	888	888	1	1	3	888	888	888	888	888	888	888	888	888	888	888	888	888	888	888	888	888	888	888	888	888	888	888	888	888	888	888	888
1	22	1	2	colombia	5	3	3		6	6	3	2	3	4		2	888	888	2	1	3	888	888	888	888	888	888	888	888	888	888	888	888	888	888	888	888	888	888	888	888	888	888	888	888	888	888	888	888
1	42	1	1	888	888	888	2		6	6	3	6	2	4		2	888	888	3	1	3	888	888	888	888	888	888	888	888	888	888	888	888	888	888	888	888	888	888	888	888	888	888	888	888	888	888	888	888
1	41	1	1	888	888	888	4		5	6	3	1	3	8		2	888	888	2	1	3	888	888	888	888	888	888	888	888	888	888	888	888	888	888	888	888	888	888	888	888	888	888	888	888	888	888	888	888
1	34	1	1	888	888	888	3		5	6	3	3	2	5		2	888	888	1	2	1	#NULL!	1	#NULL!	#NULL!	#NULL!	#NULL!	#NULL!		1	3	1	2	2	2	2	2	2	888	888	1		2	1	1	1	1	888	1
1	25	1	1	888	888	888	3		6	6	3	6	2	4		2	888	888	3	1	2	888	888	888	888	888	888	888	888	888	888	888	888	888	888	888	888	888	888	888	888	888	888	888	888	888	888	888	888
1	34	1	1	888	888	888	4		6	6	3	6	2	5		2	888	888	4	2	3	888	888	888	888	888	888	888	888	888	888	888	888	888	888	888	888	888	888	888	888	888	888	888	888	888	888	888	888
1	31	1	1	888	888	888	4		5	6	3	1	3	5		2	888	888	3	2	2	888	888	888	888	888	888	888	888	888	888	888	888	888	888	888	888	888	888	888	888	888	888	888	888	888	888	888	888
1	54	1	1	888	888	888	4		6	6	3	20	2	3		2	888	888	4	1	3	888	888	888	888	888	888	888	888	888	888	888	888	888	888	888	888	888	888	888	888	888	888	888	888	888	888	888	888
1	29	1	1	888	888	888	3		6	6	3	6	2	5		2	888	888	3	2	1	#NULL!	1	#NULL!	#NULL!	#NULL!	#NULL!	#NULL!		2	888	888	888	888	888	888	2	3	888	888	888	888	888	888	888	888	888	888	888
1	36	1	1	888	888	888	3		6	6	3	1	3	4		2	888	888	2	2	3	888	888	888	888	888	888	888	888	888	888	888	888	888	888	888	888	888	888	888	888	888	888	888	888	888	888	888	888
1	33	1	1	888	888	888	4		6	6	3	6	3	8		2	888	888	4	1	3	888	888	888	888	888	888	888	888	888	888	888	888	888	888	888	888	888	888	888	888	888	888	888	888	888	888	888	888
1	31	1	1	888	888	888	0	ciclo superior	6	6	3	30	1	4		2	888	888	3	3	3	888	888	888	888	888	888	888	888	888	888	888	888	888	888	888	888	888	888	888	888	888	888	888	888	888	888	888	888
1	47	1	1	888	888	888	4		5	6	3	12	2	8		2	888	888	3	2	2	888	888	888	888	888	888	888	888	888	888	888	888	888	888	888	888	888	888	888	888	888	888	888	888	888	888	888	888
1	28	1	1	888	888	888	4		6	6	3	1	2	10		2	888	888	1	1	3	888	888	888	888	888	888	888	888	888	888	888	888	888	888	888	888	888	888	888	888	888	888	888	888	888	888	888	888
1	27	1	1	888	888	888	4		6	6	3	30	2	4		2	888	888	1	1	3	888	888	888	888	888	888	888	888	888	888	888	888	888	888	888	888	888	888	888	888	888	888	888	888	888	888	888	888
1	37	1	1	888	888	888	3		5	6	3	2	2	4		2	888	888	2	2	2	888	888	888	888	888	888	888	888	888	888	888	888	888	888	888	888	888	888	888	888	888	888	888	888	888	888	888	888
1	25	1	1	888	888	888	4		6	6	3	3	3	4		2	888	888	1	1	3	888	888	888	888	888	888	888	888	888	888	888	888	888	888	888	888	888	888	888	888	888	888	888	888	888	888	888	888
1	18	1	1	888	888	888	3		6	6	3	15	1	10		2	888	888	1	1	3	888	888	888	888	888	888	888	888	888	888	888	888	888	888	888	888	888	888	888	888	888	888	888	888	888	888	888	888
1	34	1	1	888	888	888	4		6	6	3	2	3	5		2	888	888	3	1	3	888	888	888	888	888	888	888	888	888	888	888	888	888	888	888	888	888	888	888	888	888	888	888	888	888	888	888	888
1	30	1	1	888	888	888	4		6	6	3	1	3	8		2	888	888	1	1	3	888	888	888	888	888	888	888	888	888	888	888	888	888	888	888	888	888	888	888	888	888	888	888	888	888	888	888	888
1	33	1	1	888	888	888	2		4	6	3	4	2	4		2	888	888	1	2	3	888	888	888	888	888	888	888	888	888	888	888	888	888	888	888	888	888	888	888	888	888	888	888	888	888	888	888	888
1	25	1	1	888	888	888	4		6	6	3	1	3	2		2	888	888	4	2	3	888	888	888	888	888	888	888	888	888	888	888	888	888	888	888	888	888	888	888	888	888	888	888	888	888	888	888	888
1	35	1	1	888	888	888	0	formacion profesional superior	6	6	3	2	2	8		2	888	888	5	1	1	#NULL!	1	#NULL!	#NULL!	#NULL!	#NULL!	#NULL!		2	888	888	888	888	888	888	2	3	888	888	888	888	888	888	888	888	888	888	888
1	55	1	1	888	888	888	2		5	6	3	5	3	8		2	888	888	4	1	3	888	888	888	888	888	888	888	888	888	888	888	888	888	888	888	888	888	888	888	888	888	888	888	888	888	888	888	888
1	40	1	1	888	888	888	2		6	6	3	1	3	8		2	888	888	1	1	3	888	888	888	888	888	888	888	888	888	888	888	888	888	888	888	888	888	888	888	888	888	888	888	888	888	888	888	888
1	40	1	1	888	888	888	4		6	6	3	10	3	4		2	888	888	3	1	3	888	888	888	888	888	888	888	888	888	888	888	888	888	888	888	888	888	888	888	888	888	888	888	888	888	888	888	888
1	22	1	1	888	888	888	2		6	6	3	5	2	8		2	888	888	1	1	3	888	888	888	888	888	888	888	888	888	888	888	888	888	888	888	888	888	888	888	888	888	888	888	888	888	888	888	888
1	33	1	1	888	888	888	4		5	6	3	7	3	5		2	888	888	3	2	3	888	888	888	888	888	888	888	888	888	888	888	888	888	888	888	888	888	888	888	888	888	888	888	888	888	888	888	888
1	31	1	1	888	888	888	4		6	6	3	1	3	4		2	888	888	3	1	3	888	888	888	888	888	888	888	888	888	888	888	888	888	888	888	888	888	888	888	888	888	888	888	888	888	888	888	888
1	30	1	1	888	888	888	3		3	6	3	6	2	4		2	888	888	3	2	3	888	888	888	888	888	888	888	888	888	888	888	888	888	888	888	888	888	888	888	888	888	888	888	888	888	888	888	888
1	24	1	1	888	888	888	3		5	6	3	1	3	5		2	888	888	4	1	3	888	888	888	888	888	888	888	888	888	888	888	888	888	888	888	888	888	888	888	888	888	888	888	888	888	888	888	888
1	28	1	1	888	888	888	2		6	6	3	14	1	4		2	888	888	1	1	3	888	888	888	888	888	888	888	888	888	888	888	888	888	888	888	888	888	888	888	888	888	888	888	888	888	888	888	888
1	46	1	1	888	888	888	3		5	6	3	2	3	5		2	888	888	2	1	3	888	888	888	888	888	888	888	888	888	888	888	888	888	888	888	888	888	888	888	888	888	888	888	888	888	888	888	888
1	40	1	1	888	888	888	3		6	6	3	1	3	1		2	888	888	3	1	3	888	888	888	888	888	888	888	888	888	888	888	888	888	888	888	888	888	888	888	888	888	888	888	888	888	888	888	888
1	34	1	1	888	888	888	0	2 carreras universitarias y dos master	5	6	3	3	3	1		2	888	888	2	1	3	888	888	888	888	888	888	888	888	888	888	888	888	888	888	888	888	888	888	888	888	888	888	888	888	888	888	888	888
1	43	1	1	888	888	888	4		6	6	3	1	3	5		2	888	888	4	1	3	888	888	888	888	888	888	888	888	888	888	888	888	888	888	888	888	888	888	888	888	888	888	888	888	888	888	888	888
1	24	1	1	888	888	888	4		6	6	3	2	3	5		2	888	888	2	3	1	1	#NULL!	1	#NULL!	#NULL!	#NULL!	#NULL!		2	888	888	888	888	888	888	2	3	888	888	888	888	888	888	888	888	888	888	888
1	38	1	1	888	888	888	3		5	6	3	3	2	4		2	888	888	2	2	3	888	888	888	888	888	888	888	888	888	888	888	888	888	888	888	888	888	888	888	888	888	888	888	888	888	888	888	888
1	50	1	1	888	888	888	4		6	6	3	6	2	5		2	888	888	3	1	3	888	888	888	888	888	888	888	888	888	888	888	888	888	888	888	888	888	888	888	888	888	888	888	888	888	888	888	888
1	40	1	1	888	888	888	4		6	6	3	2	3	4		2	888	888	2	1	3	888	888	888	888	888	888	888	888	888	888	888	888	888	888	888	888	888	888	888	888	888	888	888	888	888	888	888	888
1	62	1	1	888	888	888	2		4	6	3	9	2	10		2	888	888	2	1	3	888	888	888	888	888	888	888	888	888	888	888	888	888	888	888	888	888	888	888	888	888	888	888	888	888	888	888	888
1	21	1	1	888	888	888	2		6	6	3	2	3	4		2	888	888	5	3	2	888	888	888	888	888	888	888	888	888	888	888	888	888	888	888	888	888	888	888	888	888	888	888	888	888	888	888	888
1	36	1	1	888	888	888	4		5	6	3	4	3	4		2	888	888	4	1	2	888	888	888	888	888	888	888	888	888	888	888	888	888	888	888	888	888	888	888	888	888	888	888	888	888	888	888	888
1	24	1	1	888	888	888	4		6	6	3	6	2	4		2	888	888	3	1	2	888	888	888	888	888	888	888	888	888	888	888	888	888	888	888	888	888	888	888	888	888	888	888	888	888	888	888	888
#NULL!	32	1	1	888	888	888	3		5	6	3	2	2	3		2	888	888	1	1	3	888	888	888	888	888	888	888	888	888	888	888	888	888	888	888	888	888	888	888	888	888	888	888	888	888	888	888	888
1	30	1	1	888	888	888	4		6	6	3	1	3	4		2	888	888	2	1	3	888	888	888	888	888	888	888	888	888	888	888	888	888	888	888	888	888	888	888	888	888	888	888	888	888	888	888	888
1	37	1	2	Portugal	5	3	3		5	6	3	3	3	8		2	888	888	1	2	3	888	888	888	888	888	888	888	888	888	888	888	888	888	888	888	888	888	888	888	888	888	888	888	888	888	888	888	888
1	35	1	1	888	888	888	4		6	6	3	7	3	1		2	888	888	4	2	3	888	888	888	888	888	888	888	888	888	888	888	888	888	888	888	888	888	888	888	888	888	888	888	888	888	888	888	888
1	40	1	1	888	888	888	3		3	6	3	8	3	9		2	888	888	4	1	3	888	888	888	888	888	888	888	888	888	888	888	888	888	888	888	888	888	888	888	888	888	888	888	888	888	888	888	888
1	40	1	1	888	888	888	3		6	6	3	3	2	3		2	888	888	1	1	3	888	888	888	888	888	888	888	888	888	888	888	888	888	888	888	888	888	888	888	888	888	888	888	888	888	888	888	888
1	30	1	1	888	888	888	4		6	6	3	2	3	4		2	888	888	1	1	3	888	888	888	888	888	888	888	888	888	888	888	888	888	888	888	888	888	888	888	888	888	888	888	888	888	888	888	888
1	55	1	1	888	888	888	4		5	6	3	10	3	1		2	888	888	2	1	2	888	888	888	888	888	888	888	888	888	888	888	888	888	888	888	888	888	888	888	888	888	888	888	888	888	888	888	888
1	34	1	2	Venezuela	10	3	0	Universitaria (Licenciatura)	5	6	3	6	2	8		2	888	888	2	1	3	888	888	888	888	888	888	888	888	888	888	888	888	888	888	888	888	888	888	888	888	888	888	888	888	888	888	888	888
1	63	1	1	888	888	888	3		3	6	3	1	3	4		2	888	888	3	1	2	888	888	888	888	888	888	888	888	888	888	888	888	888	888	888	888	888	888	888	888	888	888	888	888	888	888	888	888
1	37	1	1	888	888	888	4		6	6	3	30	1	8		2	888	888	3	1	2	888	888	888	888	888	888	888	888	888	888	888	888	888	888	888	888	888	888	888	888	888	888	888	888	888	888	888	888
1	35	1	1	888	888	888	4		5	6	3	2	3	7		2	888	888	3	1	3	888	888	888	888	888	888	888	888	888	888	888	888	888	888	888	888	888	888	888	888	888	888	888	888	888	888	888	888
1	33	1	1	888	888	888	0	Doctorado en artes visuales / Master en Gesti&#243	6	6	3	1	3	4		2	888	888	1	1	3	888	888	888	888	888	888	888	888	888	888	888	888	888	888	888	888	888	888	888	888	888	888	888	888	888	888	888	888
1	51	1	1	888	888	888	3		6	6	3	1	3	4		2	888	888	1	1	3	888	888	888	888	888	888	888	888	888	888	888	888	888	888	888	888	888	888	888	888	888	888	888	888	888	888	888	888
1	39	1	1	888	888	888	4		4	6	3	4	3	4		2	888	888	2	1	3	888	888	888	888	888	888	888	888	888	888	888	888	888	888	888	888	888	888	888	888	888	888	888	888	888	888	888	888
1	36	1	1	888	888	888	3		5	6	3	4	3	4		2	888	888	3	1	3	888	888	888	888	888	888	888	888	888	888	888	888	888	888	888	888	888	888	888	888	888	888	888	888	888	888	888	888
1	37	1	1	888	888	888	2		5	6	3	2	3	8		2	888	888	3	1	3	888	888	888	888	888	888	888	888	888	888	888	888	888	888	888	888	888	888	888	888	888	888	888	888	888	888	888	888
1	32	1	1	888	888	888	2		6	6	3	1	3	8		2	888	888	3	1	3	888	888	888	888	888	888	888	888	888	888	888	888	888	888	888	888	888	888	888	888	888	888	888	888	888	888	888	888
1	30	1	1	888	888	888	4		6	6	3	9	2	8		2	888	888	1	1	3	888	888	888	888	888	888	888	888	888	888	888	888	888	888	888	888	888	888	888	888	888	888	888	888	888	888	888	888
1	42	1	1	888	888	888	4		6	6	3	2	3	4		2	888	888	3	1	3	888	888	888	888	888	888	888	888	888	888	888	888	888	888	888	888	888	888	888	888	888	888	888	888	888	888	888	888
1	35	1	1	888	888	888	2		6	6	3	6	3	4		2	888	888	3	1	3	888	888	888	888	888	888	888	888	888	888	888	888	888	888	888	888	888	888	888	888	888	888	888	888	888	888	888	888
1	24	1	1	888	888	888	3		6	6	3	1	3	4		2	888	888	3	1	3	888	888	888	888	888	888	888	888	888	888	888	888	888	888	888	888	888	888	888	888	888	888	888	888	888	888	888	888
1	33	1	1	888	888	888	0	Segundo grado FP	6	6	3	6	3	8		2	888	888	3	#NULL!	3	888	888	888	888	888	888	888	888	888	888	888	888	888	888	888	888	888	888	888	888	888	888	888	888	888	888	888	888
1	45	1	1	888	888	888	4		3	6	3	7	3	4		2	888	888	4	1	3	888	888	888	888	888	888	888	888	888	888	888	888	888	888	888	888	888	888	888	888	888	888	888	888	888	888	888	888
1	72	1	1	888	888	888	4		6	6	3	360	2	1		2	888	888	1	1	3	888	888	888	888	888	888	888	888	888	888	888	888	888	888	888	888	888	888	888	888	888	888	888	888	888	888	888	888
1	29	1	1	888	888	888	4		5	6	3	4	2	4		2	888	888	2	1	3	888	888	888	888	888	888	888	888	888	888	888	888	888	888	888	888	888	888	888	888	888	888	888	888	888	888	888	888
1	24	1	1	888	888	888	3		6	6	3	1	3	9		2	888	888	4	1	3	888	888	888	888	888	888	888	888	888	888	888	888	888	888	888	888	888	888	888	888	888	888	888	888	888	888	888	888
1	24	1	1	888	888	888	3		6	6	3	1	3	8		2	888	888	3	1	3	888	888	888	888	888	888	888	888	888	888	888	888	888	888	888	888	888	888	888	888	888	888	888	888	888	888	888	888
1	39	1	1	888	888	888	4		5	6	3	3	2	3		2	888	888	2	2	2	888	888	888	888	888	888	888	888	888	888	888	888	888	888	888	888	888	888	888	888	888	888	888	888	888	888	888	888
1	28	1	1	888	888	888	4		6	6	3	2	3	8		2	888	888	1	1	3	888	888	888	888	888	888	888	888	888	888	888	888	888	888	888	888	888	888	888	888	888	888	888	888	888	888	888	888
[truncated: 6,621 more rows]
[truncated: 192 more columns]

## Sheet: Labels of vars
q0001	q0003	q0004	q0006	q0007	q0008	q0009	q0011	q0011_other	q0012	q0013	q0014	q0016	q0017	q0018	q0018_other	q0019	q0020	q0020_other	q0021	S0025	S0045	S0046_0001	S0046_0002	S0046_0003	S0046_0004	S0046_0005	S0046_0006	S0046_0007	S0046_other	S0047	S0048	S0050_0001	S0050_0002	S0050_0003	S0050_0004	S0050_0005	S0050_other	S0051	S0053	S0054	S0055	S0060	S0060_other	S0061	S0062	S0063	S0064	S0065	S0066
do you want to participate	age (in years)	sex	place of birth	other place	time in spain (number)	time in spain (y/m/d)	kind of studies	other studies	sexual relationship	times of hiv test	ever positive result	time since last hiv test (number)	time since last hiv test (y/m/d)	place you got tested	other place	test's result	reason of not getting tested	other reason	intention to get tested	know the approval of hiv self-test in USA	knowledge about the online unauthorized hiv self-test	channels of information (friends)	channels of information (internet)	channels of information (videos-trailers)	channels of information (associations)	channels of information (ads in web)	gay dating sites	sex partners	other	ever bought it	times bought it	bought it for me	bought it for my sexual partner	bought it for a friend	bought it for family member	bought it for other	whomever you bought it	other people have bought it for you	ever use it	time before ()	TIME BEFORE (Y/M/d)	type of kit used	other (specify)	convenience of instructions	understand the instructions	difficulty in interpret ing the results	reading of result	did it with who	who (specify)
[truncated: 140 more columns]

## Sheet: Explanations
888=NOT processed to the next question
qxxxx=initial labels
variables in red color represent the new recoded variables
